# Supplementary material for: Integrated transcriptomic and metabolomic analyses reveal optimized cultivation strategies for purple potatoes (Solanum tuberosum L.)
Source: Front Plant Sci. 2025 Dec 1;16:1675151. doi: 10.3389/fpls.2025.1675151 (PMC12703367; doi:10.3389/fpls.2025.1675151)
Supplement: Supplementary file 1 [file Table1.xls]

## Sheet: sheet1
Time	Temperature	Air Humidity	Maximum temperature	Minimum temperature	Rainfall	Wind speed	Wind direction	Dew point	Atmospheric pressure
2024-02-01 00:00:00	4.5	100	4.5	4.4	0	1.6	NE	4.4	903.9
2024-02-01 01:00:00	4.4	100	4.6	4.3	0	1.2	NE	4.3	904.1
2024-02-01 02:00:00	4.6	100	4.7	4.5	0.2	1.2	NE	4.5	903
2024-02-01 03:00:00	4.7	100	4.7	4.6	0.1	1	NE	4.6	902.8
2024-02-01 04:00:00	4.7	100	4.7	4.6	0.1	1.2	ENE	4.6	902.1
2024-02-01 05:00:00	4.6	100	4.7	4.6	0.2	0.9	ENE	4.6	903.1
2024-02-01 06:00:00	4.6	100	4.6	4.6	0.2	0.9	ENE	4.6	903
2024-02-01 07:00:00	4.6	100	4.7	4.6	0.3	1.2	E	4.6	903.2
2024-02-01 08:00:00	4.6	100	4.7	4.6	0.1	1.3	E	4.6	903.4
2024-02-01 09:00:00	4.7	100	4.7	4.6	0.1	1.3	E	4.6	905
2024-02-01 10:00:00	4.7	100	4.7	4.6	0	1.1	E	4.6	906.3
2024-02-01 11:00:00	4.6	100	4.7	4.6	0.1	1.1	SE	4.6	907
2024-02-01 12:00:00	4.7	100	4.8	4.6	0.3	1.3	SE	4.6	907
2024-02-01 13:00:00	4.7	100	4.8	4.6	0.2	1.2	ESE	4.6	906.3
2024-02-01 14:00:00	4.8	100	4.8	4.7	0.5	1	ESE	4.7	905.5
2024-02-01 15:00:00	4.9	100	4.9	4.8	0.7	1.3	E	4.8	904.8
2024-02-01 16:00:00	4.9	100	4.9	4.9	0.1	1.6	ENE	4.9	904
2024-02-01 17:00:00	4.8	100	4.9	4.7	0	1.9	E	4.7	904
2024-02-01 18:00:00	4.6	100	4.8	4.5	0	1.9	E	4.5	904.8
2024-02-01 19:00:00	4.4	100	4.5	4.3	0	1.9	E	4.3	906.1
2024-02-01 20:00:00	4.1	100	4.2	4	0	2.1	E	4	907.4
2024-02-01 21:00:00	3.9	100	4	3.7	0	2.1	ENE	3.7	908
2024-02-01 22:00:00	3.6	100	3.7	3.5	0	2	E	3.5	908.8
2024-02-01 23:00:00	3.5	100	3.5	3.4	0	1.7	E	3.4	909.1
2024-02-02 00:00:00	3.4	100	3.4	3.3	0.1	2.3	ENE	3.3	909
2024-02-02 01:00:00	3.2	99.8	3.3	3	0.1	2	ENE	3	908.7
2024-02-02 02:00:00	2.9	99.5	3.1	2.6	0.1	1.9	ENE	2.5	909.1
2024-02-02 03:00:00	2	99.9	2.6	1.2	2.1	1.9	E	1.2	911.5
2024-02-02 04:00:00	0.6	100	1.2	0.3	1.7	1.9	E	0.3	914.6
2024-02-02 05:00:00	0.4	100	0.4	0.3	0.8	2	ENE	0.3	914
2024-02-02 06:00:00	0.5	100	0.6	0.4	0.3	1.8	E	0.4	913.3
2024-02-02 07:00:00	0.7	100	0.8	0.6	0.8	1.7	ESE	0.6	912.9
2024-02-02 08:00:00	0.9	100	1.1	0.8	0.6	1.9	E	0.8	913
2024-02-02 09:00:00	1.1	100	1.2	1.1	0.4	1.7	E	1.1	913
2024-02-02 10:00:00	1.4	100	1.6	1.2	0.2	1.8	E	1.2	912.2
2024-02-02 11:00:00	1.7	100	1.9	1.6	0.1	1.8	E	1.6	911.4
2024-02-02 12:00:00	2	100	2.2	1.9	0	1.8	E	1.9	910.8
2024-02-02 13:00:00	2.4	100	2.5	2.2	0	1.7	ESE	2.2	908.7
2024-02-02 14:00:00	2.7	100	2.9	2.5	0	1.7	ESE	2.5	906.5
2024-02-02 15:00:00	3	100	3.1	2.9	0	1.7	E	2.9	905
2024-02-02 16:00:00	3.2	100	3.2	3.1	0	1.7	ESE	3.1	904
2024-02-02 17:00:00	3.1	99.5	3.2	3.1	0.1	1.5	ESE	3	904.8
2024-02-02 18:00:00	3	99.7	3.1	3	0.3	1.7	E	3	905.4
2024-02-02 19:00:00	2.9	100	3	2.8	0.2	2	ENE	2.8	906.5
2024-02-02 20:00:00	2.6	100	2.8	2.5	0	2.2	ENE	2.5	908.1
2024-02-02 21:00:00	2.4	100	2.6	2.3	0	1.8	ENE	2.3	909
2024-02-02 22:00:00	2.3	100	2.4	2.2	0.8	1.8	ENE	2.2	909.7
2024-02-02 23:00:00	2	99.9	2.2	1.9	0.9	1.7	ENE	1.9	909.5
2024-02-03 00:00:00	1.9	99.6	2	1.9	1.3	2	ENE	1.8	909.8
2024-02-03 01:00:00	2	99.9	2.1	1.9	2.1	1.9	ENE	1.9	909.8
2024-02-03 02:00:00	2	100	2	1.8	0.7	2	ENE	1.8	910.6
2024-02-03 03:00:00	1.2	100	1.8	0.6	0.5	1.9	ENE	0.6	913.6
2024-02-03 04:00:00	0.3	100	0.6	0.1	0.6	2.1	ENE	0.1	916
2024-02-03 05:00:00	0	100	0.1	0	0.6	1.7	ENE	0	916.6
2024-02-03 06:00:00	-0.1	100	0	-0.2	1	1.6	ENE	-0.2	916.6
2024-02-03 07:00:00	-0.2	100	-0.2	-0.3	0.4	1.6	ENE	-0.3	916.8
2024-02-03 08:00:00	-0.3	100	-0.3	-0.4	0.4	1.7	ENE	-0.4	917.9
2024-02-03 09:00:00	-0.3	100	-0.3	-0.4	0.1	1.7	ENE	-0.4	918.7
2024-02-03 10:00:00	-0.2	100	-0.2	-0.4	0.1	1.7	E	-0.4	919
2024-02-03 11:00:00	-0.1	100	0	-0.2	0.1	1.7	ESE	-0.2	918.2
2024-02-03 12:00:00	0.2	100	0.5	0	0.1	1.8	ESE	0	917.1
2024-02-03 13:00:00	0.9	99.7	1.2	0.5	0.1	2	ESE	0.5	914.4
2024-02-03 14:00:00	1.7	98.4	1.9	1.2	0.1	2	ESE	1	910
2024-02-03 15:00:00	1.9	96.4	2	1.8	0	2	ESE	1.3	909.4
2024-02-03 16:00:00	1.9	94.9	2	1.9	0	2	ESE	1.2	909
2024-02-03 17:00:00	2.2	94	2.4	1.9	0	2.1	E	1	907.5
2024-02-03 18:00:00	2.3	94.3	2.4	2.1	0	1.9	E	1.3	908.9
2024-02-03 19:00:00	1.9	95.3	2.1	1.6	0	1.9	ENE	0.9	910.4
2024-02-03 20:00:00	1.6	96.1	1.7	1.4	0	2.1	ENE	0.8	911.9
2024-02-03 21:00:00	1.3	94.3	1.5	1.1	0	2	ENE	0.3	912.5
2024-02-03 22:00:00	0.9	94.8	1.1	0.8	0.1	2.1	ENE	0.1	913.4
2024-02-03 23:00:00	0.3	99.2	0.7	0	0.2	1.6	E	-0.1	915.2
2024-02-04 00:00:00	-0.2	100	0	-0.4	0.4	2.4	ENE	-0.4	915.5
2024-02-04 01:00:00	-0.3	100	-0.3	-0.4	0.2	1.9	ENE	-0.4	915.7
2024-02-04 02:00:00	-0.3	100	-0.2	-0.3	0.3	1.8	ENE	-0.3	915.9
2024-02-04 03:00:00	-0.6	100	-0.3	-0.9	0.6	1.5	ENE	-0.9	916.1
2024-02-04 04:00:00	-1.1	100	-0.9	-1.2	0.8	1.3	E	-1.2	916
2024-02-04 05:00:00	-1.3	100	-1.2	-1.3	0.5	1.3	ENE	-1.3	914
2024-02-04 06:00:00	-1.3	100	-1.3	-1.4	0.5	1	E	-1.4	916
2024-02-04 07:00:00	-1.4	100	-1.3	-1.4	0.3	1	ESE	-1.4	916.2
2024-02-04 08:00:00	-1.3	100	-1.3	-1.4	0.3	1.2	ESE	-1.4	917
2024-02-04 09:00:00	-1.2	100	-1.1	-1.3	0	1.6	ESE	-1.3	916.6
2024-02-04 10:00:00	-0.7	100	-0.5	-1.1	0	1.4	SSE	-1.1	916
2024-02-04 11:00:00	-0.2	100	0	-0.5	0	1.2	S	-0.5	915.9
2024-02-04 12:00:00	0.5	99.9	0.8	0	0.1	1.4	S	0	914
2024-02-04 13:00:00	0.7	99.9	0.9	0.6	0.1	1.8	SW	0.6	912.7
2024-02-04 14:00:00	1	99.2	1.2	0.8	0.1	1.5	SSW	0.7	910.1
2024-02-04 15:00:00	1.4	98.9	1.5	1.2	0.1	1.4	SW	1	907.9
2024-02-04 16:00:00	1.7	98.6	1.8	1.5	0	1.1	SSW	1.3	907
2024-02-04 17:00:00	1.4	99.7	1.6	1.2	0	1.2	SSE	1.2	909.9
2024-02-04 18:00:00	1.1	99.9	1.2	1	0	1.6	SE	1	912
2024-02-04 19:00:00	0.9	100	1	0.8	0	1.2	ESE	0.8	913.4
2024-02-04 20:00:00	0.7	100	0.8	0.7	0	1.5	E	0.7	914.9
2024-02-04 21:00:00	0.6	100	0.7	0.6	0	1.4	ENE	0.6	914.9
2024-02-04 22:00:00	0.6	100	0.7	0.6	0	1.3	ENE	0.6	914.6
2024-02-04 23:00:00	0.7	100	0.7	0.6	0	1.7	NE	0.6	914.7
2024-02-05 00:00:00	0.7	100	0.7	0.6	0	1.6	ENE	0.6	915.6
2024-02-05 01:00:00	0.7	100	0.7	0.6	0	1.4	NE	0.6	915.9
2024-02-05 02:00:00	0.6	100	0.7	0.6	0	1.6	ENE	0.6	916.9
2024-02-05 03:00:00	0.5	100	0.6	0.4	0	2.1	ENE	0.4	916.7
2024-02-05 04:00:00	0.4	100	0.5	0.4	0	1.5	ENE	0.4	916
2024-02-05 05:00:00	0.4	100	0.5	0.3	0	1.6	NE	0.3	916
2024-02-05 06:00:00	0.3	100	0.3	0.2	0	1.4	ENE	0.2	915.9
2024-02-05 07:00:00	0.2	100	0.2	0.1	0	1.6	E	0.1	915.8
2024-02-05 08:00:00	0.1	100	0.1	0.1	0	1.7	E	0.1	916.2
2024-02-05 09:00:00	0.3	99.7	0.4	0.1	0	1.7	ESE	0.1	917
2024-02-05 10:00:00	0.5	100	0.5	0.4	0	1.5	ESE	0.4	916.8
2024-02-05 11:00:00	0.7	99.8	0.8	0.5	0	1.6	ESE	0.5	916.2
2024-02-05 12:00:00	1	98.7	1.2	0.8	0	2	ESE	0.6	915.2
2024-02-05 13:00:00	1.5	94.6	1.7	1.2	0	1.9	ESE	0.4	912.9
2024-02-05 14:00:00	2	93.7	2.2	1.7	0	1.8	SSE	0.8	910.5
2024-02-05 15:00:00	2.3	93.5	2.5	2.1	0	1.6	SSE	1.2	909.1
2024-02-05 16:00:00	2.5	92.8	2.7	2.4	0	1.3	SE	1.4	908.9
2024-02-05 17:00:00	2.5	92.5	2.6	2.4	0	1.5	SE	1.3	909.4
2024-02-05 18:00:00	2.3	93.7	2.4	2.2	0	1.5	ESE	1.3	910.4
2024-02-05 19:00:00	2	95.9	2.2	1.9	0	1.5	E	1.3	911.2
2024-02-05 20:00:00	1.8	97.7	1.9	1.7	0	1.6	ENE	1.4	912
2024-02-05 21:00:00	1.6	99.4	1.7	1.5	0	1.5	ENE	1.4	912.7
2024-02-05 22:00:00	1.5	99.9	1.5	1.4	0	1.4	E	1.4	913.6
2024-02-05 23:00:00	1.5	99.6	1.6	1.4	0	1.4	E	1.3	913.5
2024-02-06 00:00:00	1.5	99.9	1.5	1.4	0	1	ESE	1.4	913.7
2024-02-06 01:00:00	1.4	100	1.5	1.4	0.4	0.8	E	1.4	913.8
2024-02-06 02:00:00	1.4	99.9	1.4	1.4	0	0.9	ESE	1.4	913.3
2024-02-06 03:00:00	1.3	100	1.4	1.2	0.1	0.9	E	1.2	913.7
2024-02-06 04:00:00	1.2	100	1.3	1.2	0.1	0.8	ESE	1.2	913.9
2024-02-06 05:00:00	1.1	100	1.2	1	0	1.1	E	1	915
2024-02-06 06:00:00	0.8	100	1	0.7	0.1	1.1	E	0.7	915.9
2024-02-06 07:00:00	0.6	100	0.7	0.5	0.1	1.1	E	0.5	916.6
2024-02-06 08:00:00	0.5	100	0.5	0.5	0	0.9	E	0.5	917
2024-02-06 09:00:00	0.5	100	0.6	0.5	0.2	0.5	E	0.5	916.9
2024-02-06 10:00:00	0.6	100	0.8	0.5	0.1	0.7	SSE	0.5	917.2
2024-02-06 11:00:00	1.2	100	1.4	0.8	0.1	0.9	SE	0.8	915.2
2024-02-06 12:00:00	1.5	99.8	1.6	1.4	0.1	1.3	SSE	1.4	914.8
2024-02-06 13:00:00	1.7	99.7	1.7	1.6	0.2	1.4	S	1.6	914
2024-02-06 14:00:00	1.6	100	1.6	1.5	0.3	1.2	S	1.5	913.4
2024-02-06 15:00:00	1.6	100	1.7	1.5	0.2	1.2	SSE	1.5	913
2024-02-06 16:00:00	1.6	100	1.7	1.4	0.1	1.3	SSE	1.4	912.1
2024-02-06 17:00:00	1.3	100	1.5	1.1	0.3	1.1	SSE	1.1	913.8
2024-02-06 18:00:00	1.1	100	1.1	1	0.1	1.1	ESE	1	914.3
2024-02-06 19:00:00	1.1	100	1.1	1	0.1	1.1	ESE	1	915.5
2024-02-06 20:00:00	1	100	1	0.9	0.1	1	E	0.9	915.5
2024-02-06 21:00:00	1	100	1	0.9	0	1.2	ENE	0.9	916.2
2024-02-06 22:00:00	1	100	1	0.9	0.1	1	E	0.9	916.6
2024-02-06 23:00:00	0.9	100	0.9	0.8	0.1	1.2	ENE	0.8	917
2024-02-07 00:00:00	0.7	100	0.8	0.6	0	1.5	ENE	0.6	917.9
2024-02-07 01:00:00	0.5	100	0.6	0.3	0	1.2	ENE	0.3	917.8
2024-02-07 02:00:00	0.2	100	0.3	0.1	0	1.3	ENE	0.1	918
2024-02-07 03:00:00	0.2	100	0.2	0.1	0	1.4	NE	0.1	918
2024-02-07 04:00:00	0.1	100	0.2	0	0	1.5	NE	0	918.1
2024-02-07 05:00:00	0	100	0.1	0	0	1.3	NE	0	918
2024-02-07 06:00:00	0	100	0	-0.1	0	1.4	ENE	-0.1	918
2024-02-07 07:00:00	0	100	0	-0.1	0	1.4	NE	-0.1	918
2024-02-07 08:00:00	0	100	0	-0.1	0	1.6	ENE	-0.1	918.1
2024-02-07 09:00:00	0	99.9	0.2	0	0	1.4	ENE	0	918.3
2024-02-07 10:00:00	0.3	97	0.5	0.1	0	1.3	E	-0.3	917.9
2024-02-07 11:00:00	0.6	95.2	0.8	0.5	0	1.4	ESE	-0.2	917.6
2024-02-07 12:00:00	1.1	92.5	1.4	0.8	0	1.3	SE	-0.3	915.6
2024-02-07 13:00:00	1.7	88.7	2	1.4	0.1	1.4	SSE	-0.3	912.4
2024-02-07 14:00:00	1.9	88.6	2	1.8	0.1	1.7	SSE	0.1	912.5
2024-02-07 15:00:00	1.8	90.2	1.9	1.8	0.2	1.6	SE	0.4	912
2024-02-07 16:00:00	1.7	90.5	1.9	1.6	0.1	1.5	SSE	0.2	911.7
2024-02-07 17:00:00	1.5	91.3	1.6	1.5	0.1	1.5	SSE	0.2	912
2024-02-07 18:00:00	1.4	91.5	1.5	1.3	0.1	1.4	SE	0.1	913
2024-02-07 19:00:00	1.3	92.7	1.4	1.2	0.1	1.1	SE	0.1	914.1
2024-02-07 20:00:00	1.1	95.5	1.2	0.9	0.1	1.1	ESE	0.3	915.2
2024-02-07 21:00:00	0.8	97.8	0.9	0.7	0.1	0.8	E	0.4	916.7
2024-02-07 22:00:00	0.6	98	0.6	0.5	0	0.8	ENE	0.2	918
2024-02-07 23:00:00	0.5	98	0.5	0.4	0.1	1.1	E	0.1	918
2024-02-08 00:00:00	0.1	99.5	0.4	-0.1	0	1.1	ESE	-0.2	919
2024-02-08 01:00:00	-0.1	100	0	-0.2	0	1	ENE	-0.2	918.5
2024-02-08 02:00:00	0	100	0.1	0	0	1.4	ENE	0	917.7
2024-02-08 03:00:00	0	100	0	-0.3	0	0.4	E	-0.3	918.7
2024-02-08 04:00:00	-0.6	100	-0.3	-0.9	0	1	ENE	-0.9	919.7
2024-02-08 05:00:00	-0.8	100	-0.7	-0.9	0	0.9	NE	-0.9	918.9
2024-02-08 06:00:00	-0.6	100	-0.6	-0.7	0	1.2	NE	-0.7	918
2024-02-08 07:00:00	-0.4	100	-0.4	-0.6	0	1.1	ENE	-0.6	917.6
2024-02-08 08:00:00	-0.4	100	-0.3	-0.5	0	0.9	ENE	-0.5	918.2
2024-02-08 09:00:00	-0.2	100	0	-0.4	0	0.9	ESE	-0.4	917.6
2024-02-08 10:00:00	0.2	98.7	0.6	0	0	1	E	-0.2	916.5
2024-02-08 11:00:00	1.1	92.9	1.6	0.6	0	0.5	SE	-0.4	913.9
2024-02-08 12:00:00	2.2	86.8	2.9	1.7	0	1.6	SSW	-0.3	908.5
2024-02-08 13:00:00	3.2	83	3.7	2.8	0	1.7	SW	0.2	905
2024-02-08 14:00:00	3.8	81.3	4	3.6	0.1	1.4	SW	0.7	904.1
2024-02-08 15:00:00	4.2	81.2	4.5	3.9	0.1	1.4	SW	1	904.5
2024-02-08 16:00:00	4.9	78	5.2	4.5	0	1.2	SW	1	901.7
2024-02-08 17:00:00	5.4	76.5	5.5	5.1	0	1	SW	1.3	899.9
2024-02-08 18:00:00	5.1	82	5.4	4.5	0	0.6	SSW	1.7	904.8
2024-02-08 19:00:00	3.6	92.4	4.4	2.8	0	0.5	SW	1.7	910.5
2024-02-08 20:00:00	2.4	98.1	2.8	2	0	0.4	NNW	1.7	913.9
2024-02-08 21:00:00	1.8	100	2	1.6	0	0.5	NW	1.6	916
2024-02-08 22:00:00	1.2	100	1.6	0.8	0	0.5	NW	0.8	918.9
2024-02-08 23:00:00	0.7	100	0.9	0.4	0	0.8	NNW	0.4	920.2
2024-02-09 00:00:00	0.4	100	0.7	0.2	0	0.8	NNW	0.2	919.9
2024-02-09 01:00:00	1.1	100	1.4	0.7	0	0.9	NNW	0.7	917.5
2024-02-09 02:00:00	1.7	100	1.9	1.4	0	1.1	NNW	1.4	916.9
2024-02-09 03:00:00	1.9	100	2	1.4	0	1.1	NNW	1.4	916.3
2024-02-09 04:00:00	0.8	100	1.4	0.5	0	1.2	---	0.5	919
2024-02-09 05:00:00	0.3	100	0.5	0.3	0	1	N	0.3	920
2024-02-09 06:00:00	0.4	100	0.5	0.3	0	0.9	---	0.3	919
2024-02-09 07:00:00	0.6	100	0.7	0.5	0	0.9	NNW	0.5	919.2
2024-02-09 08:00:00	0.7	100	0.7	0.7	0	0.8	N	0.7	920
2024-02-09 09:00:00	1	100	1.4	0.7	0	0.9	WNW	0.7	919
2024-02-09 10:00:00	2.2	97.9	2.9	1.4	0	1.5	W	1.1	915.9
2024-02-09 11:00:00	3.7	83.7	4.3	2.9	0	1.7	WSW	0.4	909.7
2024-02-09 12:00:00	5.2	76	6.7	4.3	0	2	SW	0.4	900.5
2024-02-09 13:00:00	6.9	71.7	7.2	6.4	0	2.1	SW	1.7	892.7
2024-02-09 14:00:00	7.7	69.3	8.2	7.2	0	2.1	SW	1.9	893.1
2024-02-09 15:00:00	8.4	68	9.1	7.8	0	2.2	SW	2.3	893.4
2024-02-09 16:00:00	9.4	66.5	9.7	9.1	0	2.2	SW	3.2	891.6
2024-02-09 17:00:00	9.4	67.9	9.9	8.9	0	1.8	SW	3.3	898.8
2024-02-09 18:00:00	8.1	73.3	9.2	6.9	0	1.2	SSW	2.4	902.8
2024-02-09 19:00:00	6.1	80.7	6.9	5.3	0	0.5	W	2.2	911.2
2024-02-09 20:00:00	4.3	89.9	5.2	3.7	0	1.1	WNW	2.2	916.8
2024-02-09 21:00:00	3	95.7	3.6	2.5	0	1.5	NNW	1.9	920
2024-02-09 22:00:00	2.1	99.4	2.4	1.9	0	1.3	NNW	1.8	921.8
2024-02-09 23:00:00	2.5	100	2.9	2.1	0	1.1	NNW	2.1	918.4
2024-02-10 00:00:00	3	99.5	3.1	2.9	0	1	NNW	2.8	916.7
2024-02-10 01:00:00	3.2	99	3.3	3.1	0	1.1	NNW	3	916.2
2024-02-10 02:00:00	2.9	99.6	3	2.8	0	1.3	NNW	2.7	917.2
2024-02-10 03:00:00	2.9	100	3.1	2.8	0	1.4	NNW	2.8	917
2024-02-10 04:00:00	3.1	100	3.1	3	0	1.2	---	3	917.2
2024-02-10 05:00:00	2.4	99.9	3	1.5	0	1.1	NNW	1.5	920.3
2024-02-10 06:00:00	0.8	100	1.5	0.3	0	1.1	NNW	0.3	924
2024-02-10 07:00:00	0.3	100	0.4	0.1	0	1.3	NNW	0.1	924.6
2024-02-10 08:00:00	0.2	100	0.5	0	0	1.1	NNW	0	923.7
2024-02-10 09:00:00	0.8	100	1.6	0.4	0	1.1	W	0.4	921.8
2024-02-10 10:00:00	3.3	97.2	5.2	1.7	0	1.5	WSW	1.3	907.7
2024-02-10 11:00:00	6.5	80.9	7.8	5.3	0	2	WSW	2.3	895.3
2024-02-10 12:00:00	8.9	72.4	9.7	7.9	0	2.2	WSW	3.2	889
2024-02-10 13:00:00	10.3	69.3	10.9	9.8	0	2.4	WSW	4.4	887.5
2024-02-10 14:00:00	11.6	64.2	12.4	10.9	0	2.4	SW	4.4	886
2024-02-10 15:00:00	12.5	60	12.9	12.1	0	2.6	SW	4.6	885
2024-02-10 16:00:00	12.8	59.7	13.1	12.6	0	2.4	SW	5	887.9
2024-02-10 17:00:00	12.9	59.7	13.1	12.7	0	2.1	SW	5.1	892.3
2024-02-10 18:00:00	11.6	63.4	12.7	10.2	0	1.6	SW	3.6	895.8
2024-02-10 19:00:00	9.5	71.8	10.2	8.7	0	0.8	W	3.9	905.1
2024-02-10 20:00:00	8	78.9	8.7	7.3	0	0.9	NNW	3.9	909.5
2024-02-10 21:00:00	6.5	85.7	7.3	5.8	0	1.1	NNE	3.6	913.1
2024-02-10 22:00:00	4.8	92	5.8	3.8	0	1.2	NNE	2.6	917.4
2024-02-10 23:00:00	3.1	98.3	3.8	2.6	0	1.2	NNE	2.4	920.9
2024-02-11 00:00:00	2.1	100	2.5	1.7	0	1.1	NNE	1.7	923.1
2024-02-11 01:00:00	1.4	100	1.7	1	0	1.2	NNE	1	924.7
2024-02-11 02:00:00	0.9	100	1	0.7	0	1.5	NNE	0.7	925.7
2024-02-11 03:00:00	0.5	100	0.7	0.3	0	1.5	NE	0.3	926
2024-02-11 04:00:00	0	100	0.6	-0.3	0	1.3	NE	-0.3	926.4
2024-02-11 05:00:00	-0.5	100	-0.3	-0.6	0	1.2	NE	-0.6	927
2024-02-11 06:00:00	-0.5	100	-0.5	-0.6	0	1.5	NE	-0.6	926.3
2024-02-11 07:00:00	-0.9	100	-0.6	-1.2	0	1.7	NE	-1.2	927
2024-02-11 08:00:00	-1.3	100	-1	-1.6	0	1.8	NE	-1.6	928.3
2024-02-11 09:00:00	-1	100	-0.6	-1.5	0	1.2	ENE	-1.5	926.7
2024-02-11 10:00:00	0.4	100	2.1	-0.6	0	1.2	ESE	-0.6	919.8
2024-02-11 11:00:00	4.8	95.1	7.6	2.2	0	1.4	SSE	1.5	902
2024-02-11 12:00:00	9.4	70.8	10.7	7.7	0	1.5	S	2.7	892.6
2024-02-11 13:00:00	12.3	54.4	13.5	10.8	0	1.5	S	2	884.5
2024-02-11 14:00:00	14.7	39.5	15.8	13.6	0	1.5	S	0.1	875.3
2024-02-11 15:00:00	16.5	30.4	17	15.9	0	1.8	S	-1.5	869.4
2024-02-11 16:00:00	17.5	21.4	17.8	16.9	0	1.7	S	-5.4	871.7
2024-02-11 17:00:00	16.8	20.6	17.6	16	0	1.4	S	-6.6	882.4
2024-02-11 18:00:00	14.3	34.5	15.9	13.1	0	1	SSE	-2.2	888.2
2024-02-11 19:00:00	11.6	48.3	13.1	9.7	0	1.5	ENE	-0.7	896.7
2024-02-11 20:00:00	8.2	65.3	9.7	7.2	0	1.7	ENE	1.1	904.9
2024-02-11 21:00:00	6.4	75.5	7.2	5.7	0	1.6	NE	1.7	909.4
2024-02-11 22:00:00	5	80.6	5.7	4.6	0	1.6	NE	1.5	912.1
2024-02-11 23:00:00	4.2	85	4.7	3.8	0	1.5	NE	1.5	914.1
2024-02-12 00:00:00	3.2	89	3.8	2.7	0	1.4	NE	1.1	915.7
2024-02-12 01:00:00	2.2	93.8	2.6	1.9	0	1.6	NE	1	916.8
2024-02-12 02:00:00	1.7	95.6	1.9	1.4	0	1.7	NE	0.8	917.7
2024-02-12 03:00:00	1.2	98	1.4	1	0	1.9	NE	0.7	918.8
2024-02-12 04:00:00	0.8	99.3	1.1	0.6	0	1.9	NE	0.5	918.9
2024-02-12 05:00:00	0.2	100	0.6	-0.1	0	1.9	NE	-0.1	919.2
2024-02-12 06:00:00	-0.2	100	-0.1	-0.4	0	2	NE	-0.4	919.8
2024-02-12 07:00:00	-0.3	100	-0.3	-0.4	0	1.9	NE	-0.4	920
2024-02-12 08:00:00	-0.4	100	-0.1	-0.5	0	1.7	NE	-0.5	919.9
2024-02-12 09:00:00	0.9	99.9	2.7	-0.1	0	1.4	ENE	-0.1	912.7
2024-02-12 10:00:00	4.8	88	7.3	2.7	0	1.2	ESE	0.9	900.3
2024-02-12 11:00:00	9.4	64	11	7.4	0	1.5	SE	1	886.7
2024-02-12 12:00:00	12.3	50.1	13.8	11	0	1.7	SSE	1	881.2
2024-02-12 13:00:00	15	40.5	16	13.8	0	1.9	S	0.6	874.6
2024-02-12 14:00:00	17	35.5	17.5	16.1	0	2	SSW	0.8	868.3
2024-02-12 15:00:00	18.2	32	18.8	17.6	0	2	SSW	0.7	865.2
2024-02-12 16:00:00	18.6	30.8	18.8	18.5	0	1.9	SSW	0.9	868.2
2024-02-12 17:00:00	18.5	31.2	18.8	18	0	1.4	SSW	0.7	873.1
2024-02-12 18:00:00	16.6	39.9	18	14.9	0	1.4	SW	1.4	876.8
2024-02-12 19:00:00	12.9	56.6	14.8	11	0	0.4	WNW	2.7	888.9
2024-02-12 20:00:00	9.6	68.4	10.9	8.6	0	0.4	N	3.1	896.7
2024-02-12 21:00:00	8	74.1	8.6	7.5	0	0.6	N	3.2	900.3
2024-02-12 22:00:00	7.1	76.7	7.5	6.4	0	0.7	---	2.6	902.7
2024-02-12 23:00:00	6.2	82	6.4	5.9	0	0.8	---	3.1	905
2024-02-13 00:00:00	5.3	86.3	5.9	4.7	0	0.8	---	2.6	906.9
2024-02-13 01:00:00	4.5	89.4	4.7	4.2	0	1.2	NNE	2.6	908.2
2024-02-13 02:00:00	3.9	92	4.2	3.5	0	1.3	NNE	2.3	909.1
2024-02-13 03:00:00	3.1	95.3	3.4	2.9	0	1.3	NNE	2.2	910.1
2024-02-13 04:00:00	2.8	97	2.9	2.6	0	1.3	NNE	2.2	910
2024-02-13 05:00:00	2.3	98.5	2.6	2.1	0	1.3	NE	1.9	910.4
2024-02-13 06:00:00	2	99.8	2.1	1.7	0	1.3	NE	1.7	911.1
2024-02-13 07:00:00	1.3	100	1.7	1.1	0	1.2	NE	1.1	912.6
2024-02-13 08:00:00	1	100	1.2	0.8	0	1.3	NE	0.8	912.9
2024-02-13 09:00:00	2.3	99.9	4.3	1	0	0.8	ENE	1	904.8
2024-02-13 10:00:00	6.9	85.9	9.1	4.4	0	0.4	SE	2.2	890.7
2024-02-13 11:00:00	11.2	63.3	13.1	9.1	0	1.2	SSW	2.5	879.7
2024-02-13 12:00:00	14.8	47.4	16.1	13.1	0	1.7	SSW	2.1	870.3
2024-02-13 13:00:00	17.1	40.6	18.2	16.1	0	2	SW	2.7	864.8
2024-02-13 14:00:00	19.3	37.2	20.2	18.2	0	2.1	SW	3.3	854.6
2024-02-13 15:00:00	20	38	20.3	19.7	0	2.1	SW	5	857.8
2024-02-13 16:00:00	19.9	39.4	20	19.7	0	2	SW	5.5	859.8
2024-02-13 17:00:00	19.4	41.1	20.1	18.6	0	1.8	SW	5.1	868.2
2024-02-13 18:00:00	18.5	45.9	19.1	16.9	0	1.2	SW	5.2	869.7
2024-02-13 19:00:00	15	61.7	16.9	13.1	0	0.3	S	5.9	881.4
2024-02-13 20:00:00	11.7	74.5	13	10.6	0	0.6	NE	6.3	889.4
2024-02-13 21:00:00	10	80.1	10.5	9.6	0	1.3	NE	6.3	893.4
2024-02-13 22:00:00	8.9	84	9.5	8.4	0	1	NNE	5.9	896.1
2024-02-13 23:00:00	8.1	88.4	8.4	7.9	0	1.4	NNE	6.1	897.9
2024-02-14 00:00:00	7.4	91.2	7.9	6.9	0	1.5	NE	5.6	899.1
2024-02-14 01:00:00	6.3	95.2	6.8	6	0	1.7	NE	5.3	901.7
2024-02-14 02:00:00	5.9	97.2	6	5.6	0	1.8	NE	5.2	902
2024-02-14 03:00:00	5.5	98.7	5.7	5.3	0	2.2	NE	5.1	902
2024-02-14 04:00:00	5.2	99.9	5.3	5.1	0	2.1	NE	5.1	902
2024-02-14 05:00:00	5.1	100	5.2	4.9	0	2.1	NE	4.9	902
2024-02-14 06:00:00	4.8	100	4.9	4.7	0	2.3	NE	4.7	902.2
2024-02-14 07:00:00	4.6	100	4.7	4.4	0	2.4	NE	4.4	902.9
2024-02-14 08:00:00	4.5	100	5	4.4	0	2.4	NE	4.4	902.8
2024-02-14 09:00:00	5.5	100	6.7	4.9	0	1.6	NE	4.9	899.6
2024-02-14 10:00:00	9.1	91.1	11.5	6.8	0	1.1	E	5.4	886.5
2024-02-14 11:00:00	13.9	69	15.5	11.6	0	1.2	SSE	6.1	873
2024-02-14 12:00:00	16.4	58.2	17	15.5	0	1.5	S	7.3	869.5
2024-02-14 13:00:00	17.1	54.6	17.9	16.6	0	1.5	SSE	7.4	871.4
2024-02-14 14:00:00	18.7	49.6	19.5	17.9	0	1.8	SSE	7.2	865.3
2024-02-14 15:00:00	19.4	48	19.9	19	0	1.6	SSE	7.7	866.1
2024-02-14 16:00:00	18.9	52.2	19.1	18.6	0	1.2	S	8.6	867.6
2024-02-14 17:00:00	18.1	56.5	18.6	17.6	0	0.4	SW	8.8	871.3
2024-02-14 18:00:00	17.3	61	17.6	16.9	0.1	1	N	9.3	875.4
2024-02-14 19:00:00	16.4	65.9	16.9	15.8	0.1	2.1	N	9.4	878.5
2024-02-14 20:00:00	14.9	75.9	15.8	14.1	0.2	2.5	N	9.9	882.7
2024-02-14 21:00:00	13.4	82.4	14	12.8	0.1	2.4	NNE	9.9	887.5
2024-02-14 22:00:00	12.5	81.7	12.8	12	0.1	2.5	NNE	9	890
2024-02-14 23:00:00	12.1	76.9	12.2	11.9	0	2.6	NNE	8	891.5
2024-02-15 00:00:00	11.8	71.6	12	11.5	0.2	2.8	NNE	6.5	892.9
2024-02-15 01:00:00	11.3	70	11.5	11.1	0.1	2.8	NNE	5.8	894.9
2024-02-15 02:00:00	10.3	77.4	11.1	9.5	0.3	2.8	NNE	5.7	898.3
2024-02-15 03:00:00	10.2	62.3	10.6	9.8	0.9	2.8	NNE	2.9	900.3
2024-02-15 04:00:00	9.5	62.7	10	9	0.9	3.1	NNE	2.3	903.4
2024-02-15 05:00:00	8.2	67.9	9	7.2	0.8	3.1	NNE	1.7	906.5
2024-02-15 06:00:00	7.4	71.5	7.9	6.9	0.5	2.9	NE	2.1	909.9
2024-02-15 07:00:00	7.9	68.1	8.2	7.6	0.3	2.7	NE	2.1	907.7
2024-02-15 08:00:00	7.4	72.8	7.9	7	0.4	2.6	NE	2.4	906.9
2024-02-15 09:00:00	7	76.4	7.3	6.9	0.2	2	ENE	3	907.4
2024-02-15 10:00:00	7.8	60.7	8.4	7.3	0.3	1.6	ENE	0.2	905.3
2024-02-15 11:00:00	8.6	47.8	8.7	8.5	0.2	1.7	E	-2	903.6
2024-02-15 12:00:00	9.1	42.4	9.5	8.5	0.2	1.5	ESE	-3.6	901.6
2024-02-15 13:00:00	9.6	36.3	9.8	9.4	0.4	1.4	ESE	-4.8	900.9
2024-02-15 14:00:00	10.4	37.9	10.8	9.8	0.6	1.6	ESE	-3.9	896.3
2024-02-15 15:00:00	10.8	39.5	10.9	10.5	0.6	1.7	SE	-2.7	894.7
2024-02-15 16:00:00	10.4	39.6	10.6	10.3	0.4	1.5	SE	-2.9	897.3
2024-02-15 17:00:00	10.4	43.6	10.5	9.9	0.2	1.4	SE	-1.9	897
2024-02-15 18:00:00	9.4	54	9.9	9.1	0.1	1.5	SE	0.3	901.3
2024-02-15 19:00:00	8.5	61.3	9.1	8	0	1.4	ESE	1	904.8
2024-02-15 20:00:00	7.7	66.9	8	7.2	0	1.1	ESE	1.5	907.1
2024-02-15 21:00:00	6.2	77.4	7.2	5.3	0	0.8	SE	1.7	911.6
2024-02-15 22:00:00	4.7	85.4	5.2	4.5	0	0.4	SE	2.3	914.7
2024-02-15 23:00:00	4.7	87.8	4.9	4.5	0	0.2	NE	2.7	912.5
2024-02-16 00:00:00	4.9	87.8	5.1	4.7	0	0.5	ENE	2.8	911
2024-02-16 01:00:00	5.1	87.3	5.2	4.9	0	0.2	E	3	910.2
2024-02-16 02:00:00	4.5	89.1	4.9	4.3	0	0.1	SSE	2.7	911.2
2024-02-16 03:00:00	4.4	90.7	4.6	4.3	0	0.4	S	2.9	909.3
2024-02-16 04:00:00	4.4	91.5	4.6	4.3	0	0.4	S	3	909.8
2024-02-16 05:00:00	4.2	91.6	4.3	4.1	0	0.4	SSE	2.9	909.5
2024-02-16 06:00:00	4.1	92.2	4.1	4	0	0.5	S	2.8	908.9
2024-02-16 07:00:00	4.1	91.4	4.2	4.1	0	0.3	S	2.8	908
2024-02-16 08:00:00	4.3	91.6	4.4	4.2	0	0.3	SE	3	907.5
2024-02-16 09:00:00	4.7	89.5	5.1	4.4	0	0.4	SSE	2.8	906.5
2024-02-16 10:00:00	5.5	83.6	6.1	5.1	0	0.8	SSW	2.6	903.7
2024-02-16 11:00:00	6.9	72	7.5	6.1	0	1.3	SSW	1.4	899.6
2024-02-16 12:00:00	8.3	67	9.1	7.6	0	1.6	SW	1.9	894.4
2024-02-16 13:00:00	10	67.6	10.4	9.2	0	1.6	SW	3.5	887
2024-02-16 14:00:00	10.9	66.7	11.2	10.4	0	1.5	SW	4.5	884.6
2024-02-16 15:00:00	11.5	63.1	11.7	11.2	0	1.4	SW	4.4	884.3
2024-02-16 16:00:00	12.4	59.2	13.2	11.8	0	1.3	SW	4.1	879.5
2024-02-16 17:00:00	13.2	57	13.4	12.7	0	1.2	SSW	4.4	877.6
2024-02-16 18:00:00	12.4	61.1	13.1	11	0	1.1	SSW	3.8	880.5
2024-02-16 19:00:00	10.1	70.9	11	9.4	0	0.9	SW	4.4	892
2024-02-16 20:00:00	8.7	76.5	9.5	7.7	0	0.4	SW	3.8	896.1
2024-02-16 21:00:00	7	85.3	7.7	6.3	0	0.4	ENE	4	899
2024-02-16 22:00:00	6.2	90.6	6.3	5.8	0	0.8	NE	4.4	899.8
2024-02-16 23:00:00	5	94.3	5.8	4.4	0	1	NE	3.6	903.7
2024-02-17 00:00:00	4	98.1	4.4	3.6	0	1	NNE	3.3	905.3
2024-02-17 01:00:00	3.2	99.5	3.7	2.8	0	1.1	NNE	2.7	906.3
2024-02-17 02:00:00	2.5	100	2.8	2.2	0	1.2	NNE	2.2	906.6
2024-02-17 03:00:00	1.9	100	2.2	1.7	0	1.2	NNE	1.7	907
2024-02-17 04:00:00	1.5	100	1.8	1.2	0	1.1	NNE	1.2	907.1
2024-02-17 05:00:00	1	100	1.3	0.8	0	0.9	NE	0.8	907.3
2024-02-17 06:00:00	0.5	100	0.9	0.2	0	1.1	NE	0.2	908
2024-02-17 07:00:00	0.2	100	0.4	0.1	0	1.3	NE	0.1	908.3
2024-02-17 08:00:00	0.7	100	0.9	0.4	0	1.3	NE	0.4	906
2024-02-17 09:00:00	0.9	100	1.7	0.5	0	0.7	ENE	0.5	903.9
2024-02-17 10:00:00	4	99.5	6.3	1.8	0	0.9	SE	1.7	890.5
2024-02-17 11:00:00	8.4	82.7	9.7	6.4	0	1.2	S	3.7	877.7
2024-02-17 12:00:00	11.4	68.3	13	9.7	0	1.6	SSW	4.1	870.7
2024-02-17 13:00:00	14.4	52.9	15.5	13.1	0	1.8	SSW	3.7	861.2
2024-02-17 14:00:00	16.4	46.8	17.3	15.5	0	2	SSW	4.2	853.8
2024-02-17 15:00:00	18	45.4	18.5	17.2	0	1.9	SSW	5.3	850.8
2024-02-17 16:00:00	18.7	45.6	19.4	18.2	0	1.8	SSW	6.3	851.8
2024-02-17 17:00:00	19.1	45.6	19.4	18.4	0	1.5	SSW	6.4	858.8
2024-02-17 18:00:00	17.4	51.4	18.4	15.9	0	1.2	SSW	5.9	863.2
2024-02-17 19:00:00	14.5	62.9	15.9	12.9	0	0.5	SSE	6	873.5
2024-02-17 20:00:00	11.2	75.9	12.9	10.1	0	1.1	E	6	881.4
2024-02-17 21:00:00	9.6	81.9	10	8.9	0	1.2	E	6	885.2
2024-02-17 22:00:00	8.4	86.7	8.9	8.1	0	1.8	ENE	6	887.6
2024-02-17 23:00:00	7.5	90.6	8.1	7	0	2	ENE	5.6	889.9
2024-02-18 00:00:00	6.6	95.1	7	6.3	0	2	E	5.6	891.2
2024-02-18 01:00:00	6.1	97.1	6.3	5.8	0	1.8	ENE	5.4	891.9
2024-02-18 02:00:00	5.7	99.3	5.9	5.5	0	1.7	ENE	5.4	892
2024-02-18 03:00:00	6.4	99.6	7.1	5.9	0	1.8	NE	5.8	886.9
2024-02-18 04:00:00	7.5	96.8	7.7	7.1	0	1.9	ENE	6.6	883.5
2024-02-18 05:00:00	7.9	96.1	7.9	7.7	0	1.7	ENE	7.1	882
2024-02-18 06:00:00	8	95.8	8	7.9	0	1.7	ENE	7.3	882
2024-02-18 07:00:00	8.1	94.8	8.3	8	0	1.6	NE	7.2	882.4
2024-02-18 08:00:00	8.3	93.7	8.3	8.2	0	1.5	ENE	7.2	882.6
2024-02-18 09:00:00	9	91.9	10	8.4	0	1.1	ENE	7.2	880.7
2024-02-18 10:00:00	10.9	84.3	12.3	10	0	1.5	SE	7.5	875.8
2024-02-18 11:00:00	13.6	75.6	14.8	12.3	0	1.1	S	8.1	868
2024-02-18 12:00:00	16.4	69	17.8	14.8	0.1	1.6	SSW	9.2	858.6
2024-02-18 13:00:00	18.3	64	18.8	17.8	0.1	2	SSW	10.9	856.1
2024-02-18 14:00:00	19.1	61.4	19.8	18.6	0.1	1.9	SSW	11	854.6
2024-02-18 15:00:00	20.6	54.4	21.7	18.9	0	1.8	SSW	9.5	846.9
2024-02-18 16:00:00	21.7	46.7	22	21.5	0	1.7	SSW	9.6	846.3
2024-02-18 17:00:00	21.8	41.4	22.1	21.7	0	1.5	S	8	853.2
2024-02-18 18:00:00	20.7	47.6	21.7	18.7	0	1.3	S	7.3	856.5
2024-02-18 19:00:00	16.7	61.7	18.6	15.3	0	0.9	ESE	8	869.6
2024-02-18 20:00:00	13.6	72.8	15.2	12.5	0	1.9	E	7.7	877.5
2024-02-18 21:00:00	11.9	81.2	12.4	11.5	0	2	ENE	8.4	881.5
2024-02-18 22:00:00	11.3	85.9	11.6	11.1	0	2.3	ENE	8.8	883.5
2024-02-18 23:00:00	10.5	90.1	11.2	9.9	0	2.6	NE	8.4	885.3
2024-02-19 00:00:00	9.8	95.1	9.9	9.6	0	2.8	NE	8.9	886.8
2024-02-19 01:00:00	9.3	96.9	9.7	8.9	0	3	NE	8.4	887.5
2024-02-19 02:00:00	8.8	98.9	9	8.6	0.2	2.6	NE	8.4	887.9
2024-02-19 03:00:00	9.1	98.9	9.5	8.6	0.2	2.7	NE	8.4	887.3
2024-02-19 04:00:00	9	98.9	9.4	8.9	0	2.8	NE	8.7	887.6
2024-02-19 05:00:00	9.8	99.1	10.4	9.1	0.1	2.9	NE	9	885.2
2024-02-19 06:00:00	10.7	95.8	11.1	10.4	0.2	2.8	NE	9.8	882.1
2024-02-19 07:00:00	11.6	91.5	11.7	11.1	0.3	2.8	ENE	9.8	881
2024-02-19 08:00:00	11.7	90.5	11.9	11.5	0.2	2.7	ENE	10	881.5
2024-02-19 09:00:00	11.9	91.2	12.1	11.6	0.3	2.7	ENE	10.2	882.5
2024-02-19 10:00:00	12.3	91.2	12.6	11.7	0.1	2.5	ENE	10.3	881.1
2024-02-19 11:00:00	12.8	83.5	12.9	12.6	0.4	2.4	E	9.9	880
2024-02-19 12:00:00	12.9	82.4	13	12.8	0.3	2.3	E	9.9	880
2024-02-19 13:00:00	13.1	80.9	13.2	13	0.3	2.2	E	9.8	879.2
2024-02-19 14:00:00	13.2	79.2	13.4	13.1	0.1	2.3	E	9.6	877.9
2024-02-19 15:00:00	13.5	76.8	13.6	13.4	0.2	2	E	9.4	876
2024-02-19 16:00:00	13	77	13.4	12.7	0.1	2.3	ENE	8.8	877.8
2024-02-19 17:00:00	12.6	77.5	12.8	12.5	0.1	2.4	ENE	8.7	878.8
2024-02-19 18:00:00	12.4	78.1	12.5	12.3	0	2.5	ENE	8.6	879.6
2024-02-19 19:00:00	12	78.2	12.3	11.6	0	2.8	ENE	7.9	881.1
2024-02-19 20:00:00	11.3	79.2	11.6	10.9	0	2.8	ENE	7.4	883.1
2024-02-19 21:00:00	10.6	80.7	10.9	10.4	0	2.9	ENE	7.2	885.3
2024-02-19 22:00:00	10.3	81.1	10.4	10.2	0	3	ENE	7.1	886.4
2024-02-19 23:00:00	10.1	82	10.2	10	0	2.9	ENE	7.1	887
2024-02-20 00:00:00	9.9	82	10.1	9.6	0	3	ENE	6.7	887
2024-02-20 01:00:00	9.4	82.9	9.6	9.3	0	2.9	ENE	6.5	887.7
2024-02-20 02:00:00	9.3	82.6	9.4	9.3	0.3	2.9	ENE	6.5	887
2024-02-20 03:00:00	9.3	81.5	9.4	9.1	0.3	2.9	ENE	6.1	887
2024-02-20 04:00:00	8.9	81.3	9	8.7	0.4	2.8	ENE	5.7	887
2024-02-20 05:00:00	8.6	81.7	8.7	8.5	1.3	2.6	E	5.5	887
2024-02-20 06:00:00	8.5	82.6	8.5	8.4	0.8	2.9	E	5.6	887
2024-02-20 07:00:00	8.3	83	8.4	8.2	0.8	2.7	E	5.5	887
2024-02-20 08:00:00	8.2	84	8.2	8.2	1	2.7	E	5.7	887.5
2024-02-20 09:00:00	8.2	85.2	8.3	8.2	0.8	2.8	E	5.9	888
2024-02-20 10:00:00	8.1	87.3	8.2	7.9	0.3	3	E	5.9	889.3
2024-02-20 11:00:00	7.8	89.7	7.9	7.7	0	3	E	6.1	889.7
2024-02-20 12:00:00	7.9	90	8	7.7	0.1	3	E	6.2	888.7
2024-02-20 13:00:00	8.2	87.5	8.3	8	0	3.1	E	6.1	886.8
2024-02-20 14:00:00	8.3	85.5	8.4	8.3	0	2.9	E	6	885
2024-02-20 15:00:00	8.3	85.4	8.3	8.3	0	2.9	E	6	884.1
2024-02-20 16:00:00	8.3	85.4	8.4	8.3	0	3	E	6	883.7
2024-02-20 17:00:00	8.3	85.6	8.3	8.2	0	3.1	ENE	5.9	884
2024-02-20 18:00:00	8.1	86	8.2	7.9	0	3.2	ENE	5.7	884.8
2024-02-20 19:00:00	7.8	87	7.9	7.6	0	3.2	ENE	5.6	886.3
2024-02-20 20:00:00	7.5	87.7	7.6	7.4	0	3.3	ENE	5.5	888.1
2024-02-20 21:00:00	7.2	87.5	7.4	7.2	0.1	3.3	ENE	5.3	889
2024-02-20 22:00:00	7.1	86.5	7.2	6.9	0.6	3.1	ENE	4.8	890
2024-02-20 23:00:00	6.8	86.2	6.9	6.6	0.7	2.8	ENE	4.5	890.8
2024-02-21 00:00:00	6.5	85.4	6.6	6.4	1.5	2.7	ENE	4.1	891.2
2024-02-21 01:00:00	6.2	84.8	6.4	6	0.9	2.8	ENE	3.6	892.5
2024-02-21 02:00:00	5.5	88.4	6	5	0.6	2.7	ENE	3.2	895.3
2024-02-21 03:00:00	4.4	96.1	4.9	3.9	2.1	2.6	ENE	3.3	897.9
2024-02-21 04:00:00	3.5	99.8	3.9	3.1	1.5	2.8	ENE	3.1	899.6
2024-02-21 05:00:00	2.8	100	3.1	2.6	0.2	3.1	ENE	2.6	901.1
2024-02-21 06:00:00	2.4	100	2.6	2.1	1	2.9	ENE	2.1	902.7
2024-02-21 07:00:00	1.9	99.9	2.1	1.7	2	2.5	ENE	1.7	904.3
2024-02-21 08:00:00	1.6	99.3	1.8	1.3	0.8	3	ENE	1.2	906.4
2024-02-21 09:00:00	1.1	100	1.3	0.9	0.5	3.1	ENE	0.9	909.2
2024-02-21 10:00:00	0.9	100	1	0.9	0.1	3.2	ENE	0.9	910
2024-02-21 11:00:00	1.2	99.8	1.2	1	0.1	3.1	ENE	1	909.8
2024-02-21 12:00:00	1.3	98.9	1.4	1.2	0.1	3.2	ENE	1	909.8
2024-02-21 13:00:00	1.3	98	1.4	1.3	0.2	3.2	ENE	1	909.2
2024-02-21 14:00:00	1.4	95.2	1.5	1.4	0.2	3.1	ENE	0.7	908.5
2024-02-21 15:00:00	1.5	93.6	1.6	1.4	0.1	2.8	ENE	0.5	907.6
2024-02-21 16:00:00	1.6	91.8	1.7	1.4	0	2.8	ENE	0.2	907.1
2024-02-21 17:00:00	1.7	89.3	1.7	1.6	0.2	2.5	ENE	0	907.3
2024-02-21 18:00:00	1.6	88.7	1.7	1.6	0.2	2.7	ENE	-0.1	908.7
2024-02-21 19:00:00	1.6	86.1	1.6	1.5	0.4	2.7	ENE	-0.6	909.3
2024-02-21 20:00:00	1.5	84.4	1.6	1.4	0.2	3	ENE	-0.9	910.4
2024-02-21 21:00:00	1.4	83	1.4	1.3	0.2	2.8	ENE	-1.3	911.3
2024-02-21 22:00:00	1.4	83	1.4	1.4	0.2	2.5	ENE	-1.2	912.3
2024-02-21 23:00:00	0.9	88	1.4	0.6	0.2	2.7	ENE	-1.2	914.3
2024-02-22 00:00:00	0.6	90.5	0.6	0.5	0.2	2.9	ENE	-0.9	915.3
2024-02-22 01:00:00	0.7	89.8	0.8	0.6	0.2	2.9	ENE	-0.9	916
2024-02-22 02:00:00	0.1	89.6	0.8	-0.6	0.4	3	ENE	-2.1	917.7
2024-02-22 03:00:00	-0.7	97.6	-0.5	-0.8	0.1	2.2	E	-1.1	919.8
2024-02-22 04:00:00	-1	98.6	-0.8	-1.1	1.1	2.4	ENE	-1.3	920
2024-02-22 05:00:00	-1.3	99.3	-1.2	-1.3	0.8	2.3	ENE	-1.4	920.8
2024-02-22 06:00:00	-1.3	98.4	-1.2	-1.5	0.9	2.5	ENE	-1.7	920.8
2024-02-22 07:00:00	-1.7	99.9	-1.5	-1.9	0.3	2.4	ENE	-1.9	921.7
2024-02-22 08:00:00	-2	100	-1.8	-2.1	0.3	2.5	ENE	-2.1	922.2
2024-02-22 09:00:00	-2	100	-1.9	-2.1	0.2	2.4	E	-2.1	923
2024-02-22 10:00:00	-1.7	100	-1.6	-1.9	0.2	2.3	E	-1.9	923
2024-02-22 11:00:00	-1.4	99.9	-1.3	-1.6	0.2	2.1	ESE	-1.6	922
2024-02-22 12:00:00	-1.1	98.4	-0.9	-1.3	0.4	2.1	E	-1.5	921.2
2024-02-22 13:00:00	-0.6	96.5	-0.3	-0.9	0.3	2.1	ESE	-1.4	918.8
2024-02-22 14:00:00	-0.4	94.9	-0.2	-0.5	0.2	2.2	ESE	-1.2	917.8
2024-02-22 15:00:00	-0.3	93.7	-0.2	-0.4	0.2	2.3	ESE	-1.3	917
2024-02-22 16:00:00	-0.3	93.4	-0.1	-0.4	0.3	2.1	ESE	-1.3	917.1
2024-02-22 17:00:00	-0.2	93.4	-0.1	-0.3	0.5	2.2	ESE	-1.2	917
2024-02-22 18:00:00	-0.3	93.6	-0.2	-0.4	0.3	2.1	ESE	-1.3	918
2024-02-22 19:00:00	-0.5	94.1	-0.4	-0.6	0.3	2	ESE	-1.4	919
2024-02-22 20:00:00	-0.7	94.1	-0.6	-0.8	0.2	1.8	E	-1.6	920
2024-02-22 21:00:00	-0.8	94.5	-0.7	-0.9	0.2	2	E	-1.7	921
2024-02-22 22:00:00	-0.9	94.6	-0.9	-0.9	0	2.1	E	-1.7	922.3
2024-02-22 23:00:00	-1	95.1	-0.9	-1	0.1	1.6	ENE	-1.7	923
2024-02-23 00:00:00	-1	93.9	-1	-1.1	0.1	1.9	ENE	-2	923.1
2024-02-23 01:00:00	-1.1	93.1	-1	-1.1	0	1.8	ENE	-2.1	923
2024-02-23 02:00:00	-1.1	92.4	-1	-1.2	0	1.8	ENE	-2.3	923.3
2024-02-23 03:00:00	-1.2	92.2	-1.1	-1.3	0	1.5	ENE	-2.4	923.1
2024-02-23 04:00:00	-1.3	91.1	-1.3	-1.3	0	2.1	ENE	-2.6	922.9
2024-02-23 05:00:00	-1.4	91.2	-1.3	-1.4	0	1.4	ENE	-2.6	922.7
2024-02-23 06:00:00	-1.5	90.1	-1.4	-1.5	0.1	1.6	ENE	-2.9	923
2024-02-23 07:00:00	-1.5	90.1	-1.5	-1.6	0.2	1.6	E	-3	923.2
2024-02-23 08:00:00	-1.6	89	-1.5	-1.6	0.3	1.8	E	-3.2	924.3
2024-02-23 09:00:00	-1.6	89	-1.5	-1.6	0.4	1.8	E	-3.2	924.9
2024-02-23 10:00:00	-1.6	89	-1.5	-1.6	0.5	1.6	E	-3.2	925
2024-02-23 11:00:00	-1.4	89.3	-1.3	-1.6	0.4	1.6	E	-3.1	925
2024-02-23 12:00:00	-1.4	88.1	-1.3	-1.4	0.3	1.8	ESE	-3.1	924.9
2024-02-23 13:00:00	-1.2	89.6	-1	-1.4	0.3	1.8	ESE	-2.9	922.9
2024-02-23 14:00:00	-1	86.7	-0.8	-1.1	0.2	1.7	ESE	-3	921.8
2024-02-23 15:00:00	-0.7	86.2	-0.6	-0.8	0.2	1.6	ESE	-2.8	920.1
2024-02-23 16:00:00	-0.6	85.9	-0.5	-0.7	0.1	1.9	ESE	-2.8	919.9
2024-02-23 17:00:00	-0.6	86.1	-0.6	-0.7	0	1.8	ESE	-2.7	920
2024-02-23 18:00:00	-0.7	87.1	-0.6	-0.8	0	1.8	E	-2.7	920.2
2024-02-23 19:00:00	-0.9	88.7	-0.8	-1.1	0.1	1.7	E	-2.7	921.5
2024-02-23 20:00:00	-1.2	88.5	-1.1	-1.3	0.1	1.9	E	-3	922.1
2024-02-23 21:00:00	-1.4	88.7	-1.3	-1.5	0.2	1.6	E	-3.1	923.2
2024-02-23 22:00:00	-1.5	89.2	-1.5	-1.6	1	1.5	E	-3.1	923.9
2024-02-23 23:00:00	-1.6	89.8	-1.6	-1.7	0.6	1.2	E	-3.2	924.3
2024-02-24 00:00:00	-1.8	89.4	-1.7	-1.8	0.8	1	E	-3.3	925
2024-02-24 01:00:00	-1.8	89.7	-1.7	-1.8	0.4	1.3	E	-3.3	925
2024-02-24 02:00:00	-1.9	89.7	-1.8	-1.9	0.5	0.9	E	-3.4	925.1
2024-02-24 03:00:00	-1.9	89	-1.9	-2	0.4	0.8	E	-3.6	925.4
2024-02-24 04:00:00	-2	89.5	-2	-2.1	0.2	0.9	E	-3.6	925.1
2024-02-24 05:00:00	-2.2	91.2	-2.1	-2.3	0.2	0.9	ESE	-3.5	925
2024-02-24 06:00:00	-2.3	92.7	-2.2	-2.3	0.1	0.9	E	-3.3	925
2024-02-24 07:00:00	-2.3	91.9	-2.2	-2.3	0.1	0.8	ESE	-3.4	925
2024-02-24 08:00:00	-2.1	90.3	-2	-2.2	0.2	0.7	ESE	-3.6	925.3
2024-02-24 09:00:00	-1.9	89.1	-1.7	-2.1	0.1	0.8	SE	-3.7	924.5
2024-02-24 10:00:00	-1.3	87	-1	-1.6	0	1.1	SSE	-3.5	922.4
2024-02-24 11:00:00	-0.4	84.3	0.3	-1	0.1	1.4	S	-3.3	918.5
2024-02-24 12:00:00	0.8	81.1	1	0.3	0.1	1.5	SSW	-2.6	914.3
2024-02-24 13:00:00	1.3	79.2	1.9	0.9	0.1	1.7	SSW	-2.3	913.3
2024-02-24 14:00:00	2.1	78	2.3	1.9	0.1	1.7	SSW	-1.5	908.3
2024-02-24 15:00:00	2.3	80	2.4	2.3	0.1	1.6	SSW	-0.8	909.4
2024-02-24 16:00:00	2.2	82.3	2.3	2.1	0.1	1.5	SSW	-0.6	912.6
2024-02-24 17:00:00	2.3	82.7	2.3	2.2	0.1	1.1	S	-0.4	913
2024-02-24 18:00:00	2.2	83.2	2.3	2.1	0	1.1	SSE	-0.5	913.1
2024-02-24 19:00:00	1.9	85.1	2.1	1.7	0	0.7	SE	-0.5	914.5
2024-02-24 20:00:00	1.6	86.5	1.7	1.6	0	1.2	E	-0.4	915
2024-02-24 21:00:00	1.5	87.4	1.6	1.5	0	1.2	NE	-0.4	916
2024-02-24 22:00:00	1.5	88.5	1.5	1.4	0	1.5	NE	-0.3	916.8
2024-02-24 23:00:00	1.4	89.6	1.5	1.3	0	1.1	ENE	-0.2	917.2
2024-02-25 00:00:00	1.4	90	1.4	1.4	0	0.8	NE	-0.1	917.3
2024-02-25 01:00:00	1.3	91.3	1.4	1.2	0	0.6	NE	-0.1	917
2024-02-25 02:00:00	1.3	91.8	1.3	1.2	0	1.2	NE	0	917.8
2024-02-25 03:00:00	1.2	94	1.3	1.1	0	1.2	NE	0.2	917.7
2024-02-25 04:00:00	1.1	95.4	1.1	1	0	1.3	ENE	0.3	917.8
2024-02-25 05:00:00	0.9	91.9	1	0.8	0	1.2	NE	-0.4	917.9
2024-02-25 06:00:00	0.7	90.8	0.8	0.7	0	1.3	ENE	-0.6	918
2024-02-25 07:00:00	0.4	92.5	0.7	0.2	0	1.6	NE	-0.9	918.7
2024-02-25 08:00:00	0.2	93.4	0.2	0.1	0	1.3	NE	-0.8	919.7
2024-02-25 09:00:00	0.3	92.5	0.8	0.1	0	1.2	ESE	-1	918.2
2024-02-25 10:00:00	1.3	86.9	1.8	0.8	0	1.4	SE	-1.1	915.9
2024-02-25 11:00:00	2.4	79.2	3	1.9	0	1.8	SSE	-1.3	912.6
2024-02-25 12:00:00	3.6	73.4	4.4	2.9	0	1.7	SSE	-1.4	908.2
2024-02-25 13:00:00	4.5	67.8	4.6	4.3	0	1.8	SSE	-1.1	906
2024-02-25 14:00:00	4.7	65.8	4.8	4.6	0	1.7	SSE	-1.3	905
2024-02-25 15:00:00	4.9	65	5	4.9	0.1	1.4	SE	-1.1	902.9
2024-02-25 16:00:00	4.9	65.5	5	4.8	0.1	1.1	SSE	-1.1	904
2024-02-25 17:00:00	4.7	67.5	5	4.4	0.1	1.7	ESE	-1.1	905.9
2024-02-25 18:00:00	4.3	70.3	4.4	4.2	0	1.9	ESE	-0.7	908
2024-02-25 19:00:00	4	71.8	4.2	3.7	0	1.7	E	-0.9	908.8
2024-02-25 20:00:00	3.5	73	3.7	3.4	0	1.7	E	-1	910.9
2024-02-25 21:00:00	3.2	75.8	3.4	3.1	0	1.6	ENE	-0.8	912.3
2024-02-25 22:00:00	3	75.5	3.1	2.9	0	1.7	ENE	-1	913
2024-02-25 23:00:00	2.9	76.2	2.9	2.7	0	1.7	E	-1.1	913.7
2024-02-26 00:00:00	2.6	79.7	2.8	2.4	0	1.6	E	-0.8	914
2024-02-26 01:00:00	2.3	83.1	2.4	2.1	0	1.5	ENE	-0.5	914.8
2024-02-26 02:00:00	2.1	84.5	2.2	1.9	0.1	1.1	ENE	-0.4	915
2024-02-26 03:00:00	1.7	90.7	1.9	1.5	0	1.4	E	0.1	915.7
2024-02-26 04:00:00	1.4	92.7	1.5	1.4	0.2	1.4	E	0.3	915.9
2024-02-26 05:00:00	1.4	94.3	1.4	1.4	0	1.7	E	0.6	915.9
2024-02-26 06:00:00	1.3	94.4	1.4	1.2	0.1	1.5	NE	0.4	916
2024-02-26 07:00:00	1.2	92.8	1.3	1.1	0	1.3	ENE	0.1	916.9
2024-02-26 08:00:00	1.2	91.3	1.3	1.2	0.1	1.2	E	-0.1	917.3
2024-02-26 09:00:00	1.4	90.2	1.7	1.2	0	1.5	E	-0.2	917.1
2024-02-26 10:00:00	2.1	84.9	2.6	1.7	0	1.6	SE	-0.6	916.1
2024-02-26 11:00:00	2.9	77.8	3.2	2.6	0	1.6	SE	-0.9	912.5
2024-02-26 12:00:00	3.2	73.2	3.2	3.1	0	1.5	SSE	-1.2	913.1
2024-02-26 13:00:00	3.5	71.1	3.6	3.2	0	1.7	SSE	-1.5	910.9
2024-02-26 14:00:00	3.8	69.9	4.1	3.5	0	1.5	S	-1.5	907.7
2024-02-26 15:00:00	4.6	68.6	4.7	4.1	0	1.7	S	-1.2	905
2024-02-26 16:00:00	4.4	70.4	4.5	4.4	0	1.3	SSE	-0.5	907.6
2024-02-26 17:00:00	4.3	71.8	4.4	4.2	0	1.1	SE	-0.4	908.4
2024-02-26 18:00:00	4.1	73.2	4.2	4	0	1.2	ESE	-0.4	909.5
2024-02-26 19:00:00	3.8	75.4	4	3.5	0	0.6	SE	-0.4	910.8
2024-02-26 20:00:00	3.3	76.8	3.6	3.2	0	0.6	ESE	-0.5	912.7
2024-02-26 21:00:00	3.1	78.4	3.2	3	0.1	1.1	E	-0.4	913.9
2024-02-26 22:00:00	2.9	79.3	3	2.8	0	1	E	-0.4	915
2024-02-26 23:00:00	2.7	84.2	2.8	2.6	0	1.3	E	0.2	915.4
2024-02-27 00:00:00	2.4	87.4	2.6	2.2	0	1.1	ENE	0.3	916.8
2024-02-27 01:00:00	2.1	88.7	2.2	2	0	1.6	E	0.3	916.6
2024-02-27 02:00:00	2	88.6	2.1	1.9	0	0.9	E	0.2	916.1
2024-02-27 03:00:00	2	88.7	2.1	1.9	0	0.8	NE	0.2	916
2024-02-27 04:00:00	1.8	90	1.9	1.7	0	0.7	E	0.2	916
2024-02-27 05:00:00	1.7	91.8	1.7	1.5	0	1.2	ESE	0.3	916
2024-02-27 06:00:00	1.5	91.6	1.6	1.4	0	0.8	E	0.2	916.7
2024-02-27 07:00:00	1.2	91.8	1.4	0.9	0	0.8	E	-0.3	917.8
2024-02-27 08:00:00	0.9	91.8	1	0.8	0	1.3	ESE	-0.4	917.7
2024-02-27 09:00:00	1	91.2	1.2	0.8	0	1	SE	-0.5	916.7
2024-02-27 10:00:00	1.6	87	1.9	1.2	0	1.4	SSE	-0.7	915.6
2024-02-27 11:00:00	2.3	82.2	2.8	1.9	0	1.4	S	-0.8	913.4
2024-02-27 12:00:00	3.4	75.5	4	2.9	0	1.6	S	-1	908.6
2024-02-27 13:00:00	4.4	71.5	4.7	4	0	1.7	SSW	-0.7	904.6
2024-02-27 14:00:00	4.9	71.3	5.2	4.7	0	1.8	SSW	-0.1	902.1
2024-02-27 15:00:00	5.6	68.2	6	5.2	0	1.7	SSW	-0.2	899.2
2024-02-27 16:00:00	6.1	64.1	6.3	6	0	1.8	SSW	-0.3	895.7
2024-02-27 17:00:00	6.2	64.4	6.3	6.1	0	1.3	S	-0.1	897.4
2024-02-27 18:00:00	5.8	68.5	6.2	5.4	0	1.1	S	0.1	900.1
2024-02-27 19:00:00	5.1	73	5.4	4.9	0	1.3	SSW	0.5	902.8
2024-02-27 20:00:00	4.5	81	4.8	4.2	0	0.7	SSE	1.2	904.7
2024-02-27 21:00:00	4.1	86.3	4.2	4	0	0.7	ESE	1.9	906.4
2024-02-27 22:00:00	4	86	4.1	3.9	0	0.9	E	1.8	907.9
2024-02-27 23:00:00	3.8	88.4	4	3.5	0	0.4	ESE	1.8	908.4
2024-02-28 00:00:00	3.4	91.1	3.5	3.3	0.1	1.2	ESE	2	908.8
2024-02-28 01:00:00	3.3	92.5	3.4	3.3	0	1.4	SE	2.2	908.8
2024-02-28 02:00:00	3.2	94.2	3.3	3.2	0	1.1	ESE	2.4	908
2024-02-28 03:00:00	3.2	93	3.2	3.1	0	0.6	ESE	2.1	908
2024-02-28 04:00:00	3.1	93.6	3.1	3	0	1	ESE	2.1	907.9
2024-02-28 05:00:00	3.1	94.4	3.1	3	0	1	ESE	2.2	907.5
2024-02-28 06:00:00	2.9	96.4	3	2.8	0	1.3	E	2.3	908
2024-02-28 07:00:00	2.8	97.8	2.8	2.6	0	1.2	E	2.3	908
2024-02-28 08:00:00	2.5	98.6	2.6	2.5	0	1.3	E	2.3	909.3
2024-02-28 09:00:00	2.7	98.5	3	2.6	0	1.5	E	2.4	908.5
2024-02-28 10:00:00	3.3	95.5	3.7	3	0	1.3	SE	2.4	907.2
2024-02-28 11:00:00	4	90.8	4.2	3.6	0	1.5	SE	2.2	905.3
2024-02-28 12:00:00	4.7	84	5	4.2	0	1.4	SSE	1.7	902.8
2024-02-28 13:00:00	5	81.7	5.1	4.9	0	1.4	SE	2	901.9
2024-02-28 14:00:00	5	81.9	5.3	4.9	0	1.5	SE	2.1	901.6
2024-02-28 15:00:00	5.4	80.5	5.6	5.2	0	1.6	ESE	2.1	899.7
2024-02-28 16:00:00	5.1	82.4	5.2	5	0.1	1.6	ESE	2.2	901.8
2024-02-28 17:00:00	4.9	82.7	5	4.7	0.1	1.6	ESE	2	902.6
2024-02-28 18:00:00	4.3	88	4.7	3.9	0.1	1.8	E	2.1	905.5
2024-02-28 19:00:00	3.6	94.7	3.9	3.1	0.1	1.6	ENE	2.3	908
2024-02-28 20:00:00	2.9	98.1	3.1	2.8	0.1	1.6	ENE	2.5	909.7
2024-02-28 21:00:00	2.8	99.8	2.9	2.7	0.2	1.4	E	2.7	910.6
2024-02-28 22:00:00	2.6	99.9	2.7	2.6	0.5	1.5	E	2.6	911.6
2024-02-28 23:00:00	2.5	100	2.6	2.4	1.1	0.8	ENE	2.4	912
2024-02-29 00:00:00	2.1	99.6	2.5	1.4	1.1	1.4	ENE	1.3	914.2
2024-02-29 01:00:00	0.9	100	1.4	0.6	0.5	1.2	NE	0.6	917.4
2024-02-29 02:00:00	0.6	100	0.6	0.5	0.4	1	NE	0.5	917.9
2024-02-29 03:00:00	0.8	100	0.9	0.7	0.5	1.3	NE	0.7	917.9
2024-02-29 04:00:00	1	100	1.1	1	0.2	1.2	ENE	1	917
2024-02-29 05:00:00	1.1	100	1.2	1.1	0.1	1.3	E	1.1	916.1
2024-02-29 06:00:00	1.2	100	1.3	1.1	0	1.4	E	1.1	916.6
2024-02-29 07:00:00	1.1	100	1.3	1	0	1.1	ENE	1	917.6
2024-02-29 08:00:00	0.9	100	1	0.8	0	1.1	ENE	0.8	917.9
2024-02-29 09:00:00	0.9	100	1	0.9	0	1.1	E	0.9	916.3
2024-02-29 10:00:00	2	99.3	3.4	1	0	1	ESE	0.9	909.9
2024-02-29 11:00:00	4.6	88	5	3.5	0	1.4	SSE	1.7	898.6
2024-02-29 12:00:00	5.9	73.9	7	4.9	0	1.7	S	0.6	895.7
2024-02-29 13:00:00	6.8	69.4	7.2	6.6	0.1	1.6	S	1.4	897.2
2024-02-29 14:00:00	6.5	72.1	6.7	6.4	0.1	1.6	S	1.7	903.5
2024-02-29 15:00:00	6.2	73.4	6.4	6.1	0.1	1.5	S	1.7	903.3
2024-02-29 16:00:00	6.3	70.9	6.4	6.2	0	1.4	S	1.3	902.7
2024-02-29 17:00:00	6.1	71.9	6.3	5.9	0	1.1	S	1.2	904.3
2024-02-29 18:00:00	5.6	75.5	5.9	5.4	0.1	1	S	1.4	906.9
2024-02-29 19:00:00	5.1	79.9	5.3	4.9	0.1	0.4	SE	1.7	908.2
2024-02-29 20:00:00	4.7	81.9	4.9	4.5	0.1	0.2	ESE	1.7	910
2024-02-29 21:00:00	4.3	84.4	4.5	4.1	0.1	1.5	ENE	1.7	911.6
2024-02-29 22:00:00	3.8	88.6	4.1	3.6	0.1	2.2	ENE	1.9	912.7
2024-02-29 23:00:00	3.5	87.7	3.7	3.3	0	2.3	ENE	1.5	914.1
2024-03-01 00:00:00	3.2	86.4	3.3	3.1	0	1.6	ENE	1	915
2024-03-01 01:00:00	3	87.6	3.1	2.8	0	1	ENE	0.9	915.7
2024-03-01 02:00:00	2.6	88.1	2.7	2.4	0.2	1	E	0.6	916.6
2024-03-01 03:00:00	2.3	88.7	2.4	2.3	1	1.6	ENE	0.6	917.8
2024-03-01 04:00:00	2.3	89	2.4	2.2	0.4	2	E	0.6	916.8
2024-03-01 05:00:00	2.3	85.6	2.5	2.2	0.1	1.8	E	0	916.3
2024-03-01 06:00:00	2.1	86.3	2.3	2	0	1.5	ENE	0	916.8
2024-03-01 07:00:00	1.9	89.7	2	1.6	0	1.6	E	0.1	917.7
2024-03-01 08:00:00	1	94.2	1.6	0.7	0	1.7	E	-0.1	920.6
2024-03-01 09:00:00	1.8	91	2.6	1.1	0	1.2	ESE	-0.2	917
2024-03-01 10:00:00	3.5	74.9	3.8	2.7	0	0.9	E	-1.3	912.3
2024-03-01 11:00:00	4.4	71.6	4.9	3.8	0	1.8	SSE	-0.9	909.5
2024-03-01 12:00:00	5.3	67	5.6	4.9	0.1	1.8	SSE	-0.7	905.7
2024-03-01 13:00:00	5.8	64.3	5.9	5.6	0.1	1.4	SSE	-0.6	904.4
2024-03-01 14:00:00	5.5	65.8	5.8	5.3	0.1	1.6	S	-0.6	905.9
2024-03-01 15:00:00	5.3	69.2	5.5	5.1	0	1.7	SSE	-0.1	905.1
2024-03-01 16:00:00	4.8	75.4	5.1	4.4	0	1.5	SSE	0.4	906.7
2024-03-01 17:00:00	4	79.3	4.4	3.8	0	1.6	SE	0.5	908.7
2024-03-01 18:00:00	3.9	79.2	4	3.8	0	1.2	SE	0.5	908.8
2024-03-01 19:00:00	3.9	78.8	4	3.7	0	1.1	ESE	0.4	910.5
2024-03-01 20:00:00	3.6	83.3	3.7	3.4	0	1.2	E	0.8	911.5
2024-03-01 21:00:00	3.2	86.3	3.4	3.1	0	0.7	ENE	1	912.6
2024-03-01 22:00:00	3	90	3.1	2.9	0	0.6	NE	1.4	914.3
2024-03-01 23:00:00	2.9	92.1	3	2.8	0	0.7	NE	1.6	915.3
2024-03-02 00:00:00	2.7	93.4	2.8	2.6	0	1	ENE	1.6	915.8
2024-03-02 01:00:00	2.3	96.4	2.6	2.1	0	1	ENE	1.6	916.4
2024-03-02 02:00:00	1.9	98.5	2.1	1.8	0	0.8	SSE	1.6	917
2024-03-02 03:00:00	1.9	97.5	2	1.8	0.1	0.5	SE	1.4	916.5
2024-03-02 04:00:00	1.6	97.7	2	1.4	0	0.3	ENE	1.1	917.3
2024-03-02 05:00:00	1.4	98.1	1.5	1.4	0	0.4	ENE	1.1	914.7
2024-03-02 06:00:00	1.4	99.2	1.5	1.2	0	0	SSW	1.1	916.1
2024-03-02 07:00:00	0.6	99.8	1.2	0.2	0	0.5	S	0.2	919.4
2024-03-02 08:00:00	0	100	0.1	-0.2	0	0.9	SSW	-0.2	920.8
2024-03-02 09:00:00	0.8	99.7	2	0	0.1	1	SSW	0	915.1
2024-03-02 10:00:00	3.4	86.7	4.6	2.1	0.1	1.2	SSW	0.1	904
2024-03-02 11:00:00	6.2	69.7	6.9	4.7	0.1	1.4	SW	-0.4	889.7
2024-03-02 12:00:00	7.3	63.7	7.8	6.9	0	1.5	SW	0.5	888.7
2024-03-02 13:00:00	8.5	61	9.1	7.8	0	1.4	SW	0.7	885.1
2024-03-02 14:00:00	9.2	57.5	9.6	8.9	0	1.4	SW	1	883.4
2024-03-02 15:00:00	9	58.3	9.5	8.6	0	1.6	SW	0.9	888.3
2024-03-02 16:00:00	8.9	60	9.2	8.6	0	1.6	SW	1.3	890.4
2024-03-02 17:00:00	9.6	57.5	9.9	9.1	0	1.4	SW	1.1	887.1
2024-03-02 18:00:00	8.3	61.3	10	7.2	0	0.9	SW	0.2	892.9
2024-03-02 19:00:00	6.7	68	7.2	5.9	0	0.3	N	0.4	899.7
2024-03-02 20:00:00	4.8	78.7	5.8	4	0	0.7	NNE	0.6	905.1
2024-03-02 21:00:00	3.6	85.4	4	3.2	0	0.6	NNW	1	908.4
2024-03-02 22:00:00	3	88	3.3	2.9	0	0.9	N	1.1	909.7
2024-03-02 23:00:00	2.7	89.2	3.2	2	0	1.1	NNE	0.4	910.9
2024-03-03 00:00:00	1.4	95.1	2	0.9	0	0.5	NE	0.2	913.4
2024-03-03 01:00:00	0.6	98.5	0.9	0.3	0	0.8	ENE	0.1	914.1
2024-03-03 02:00:00	0	99.9	0.3	-0.1	0	0.8	NNE	-0.1	915.1
2024-03-03 03:00:00	-0.1	100	0	-0.3	0	1.2	NE	-0.3	915.5
2024-03-03 04:00:00	0	100	0.2	-0.2	0	1	NE	-0.2	911.9
2024-03-03 05:00:00	0.6	100	0.7	0.2	0	0.9	NE	0.2	909.2
2024-03-03 06:00:00	0.8	100	1	0.7	0	0.8	NE	0.7	907.7
2024-03-03 07:00:00	1.2	99.8	1.4	1	0	1.2	NNE	1	906.9
2024-03-03 08:00:00	1.5	99	1.6	1.4	0	0.9	ENE	1.3	906.4
2024-03-03 09:00:00	1.8	98.1	2.2	1.6	0	0.5	SE	1.3	905.3
2024-03-03 10:00:00	2.6	96.2	3.2	2.2	0	1.1	SSE	1.7	903.5
2024-03-03 11:00:00	3.7	90	4.2	3.2	0	1.6	S	1.7	900.2
2024-03-03 12:00:00	4.7	85	5.1	4.2	0	1.6	SSW	1.9	897.3
2024-03-03 13:00:00	5.8	79.8	6.3	5.2	0	1.8	S	2	894.1
2024-03-03 14:00:00	6.7	74.8	7.2	6.3	0	2	SSW	2.2	890.8
2024-03-03 15:00:00	7.5	70.3	7.8	7.2	0	2.1	SSW	2.1	888.2
2024-03-03 16:00:00	7.8	69.7	8	7.6	0	1.9	SSW	2.4	887.2
2024-03-03 17:00:00	7.4	71.5	7.6	7.2	0	1.7	SSW	2.4	888
2024-03-03 18:00:00	7.1	73.7	7.2	6.8	0	1.3	S	2.4	889.1
2024-03-03 19:00:00	6.6	76.3	6.8	6.4	0	0.6	SSW	2.5	890.6
2024-03-03 20:00:00	6.3	78.6	6.4	6.1	0	0.4	E	2.7	891.3
2024-03-03 21:00:00	5.9	82.1	6.2	5.8	0	0.9	ENE	3	891.8
2024-03-03 22:00:00	5.8	83.8	5.9	5.8	0	0.9	ENE	3.3	892.2
2024-03-03 23:00:00	5.7	85	5.8	5.6	0	1.3	E	3.3	893.1
2024-03-04 00:00:00	5.5	87.2	5.6	5.4	0	0.8	ENE	3.4	893
2024-03-04 01:00:00	5.4	87.6	5.5	5.4	0	1.4	ENE	3.5	893
2024-03-04 02:00:00	5.3	89.6	5.4	5.3	0	1.6	E	3.7	893
2024-03-04 03:00:00	5.2	91.2	5.3	5.1	0	1.5	ENE	3.8	892.5
2024-03-04 04:00:00	5.2	90.2	5.3	5.1	0	0.9	NE	3.6	891.8
2024-03-04 05:00:00	5.1	91.4	5.3	5	0	1.1	E	3.7	891.5
2024-03-04 06:00:00	5	92.6	5	4.9	0	1.1	ENE	3.8	891.4
2024-03-04 07:00:00	4.9	93.6	4.9	4.8	0	1.2	ENE	3.9	891.4
2024-03-04 08:00:00	4.9	94.4	5	4.8	0	1.2	ENE	4	892
2024-03-04 09:00:00	5.3	93.6	5.6	5	0	1.1	ESE	4.1	891.3
2024-03-04 10:00:00	6.1	87.8	6.5	5.6	0	1.6	SE	3.7	889.5
2024-03-04 11:00:00	7.1	82.2	7.5	6.6	0	1.6	SSE	3.8	886.9
2024-03-04 12:00:00	8	78.9	8.6	7.5	0	1.7	S	4.1	884.6
2024-03-04 13:00:00	9.4	74.4	10.4	8.6	0	1.4	S	4.3	880.2
2024-03-04 14:00:00	11	68.6	11.3	10.5	0	1.2	S	5	875.5
2024-03-04 15:00:00	11.8	66.5	12.4	11.2	0	1.2	SSE	5.2	872.7
2024-03-04 16:00:00	12.4	64.6	12.5	12.2	0	1.2	SSE	5.7	872
2024-03-04 17:00:00	12.2	65.8	12.4	11.9	0	1	S	5.7	873.5
2024-03-04 18:00:00	11.3	68.2	11.9	10.7	0	0.8	S	5.1	876.7
2024-03-04 19:00:00	10.2	73.1	10.7	9.7	0	0.4	ESE	5.1	881.6
2024-03-04 20:00:00	9.3	78.5	9.7	9	0	0.5	ENE	5.5	883.5
2024-03-04 21:00:00	8.6	83.4	9	8.2	0	1	ENE	5.6	885.6
2024-03-04 22:00:00	8.2	85.9	8.3	8	0	0.5	NNW	5.8	887.4
2024-03-04 23:00:00	7.9	88.8	8	7.7	0	1.2	NE	6	889
2024-03-05 00:00:00	7.6	90.7	7.7	7.4	0	1	NE	6	889.7
2024-03-05 01:00:00	7.2	92.8	7.4	7.2	0	1	NE	6.1	890.9
2024-03-05 02:00:00	7	94.3	7.2	6.9	0	1.5	ENE	6	891.8
2024-03-05 03:00:00	6.8	95.8	6.9	6.7	0	0.7	ENE	6.1	892
2024-03-05 04:00:00	6.6	96.5	6.7	6.5	0	0.8	E	6	892
2024-03-05 05:00:00	6.4	97	6.6	6.3	0	1	ENE	5.9	892.2
2024-03-05 06:00:00	6.3	97.7	6.3	6.2	0.1	0.7	NE	5.9	892.5
2024-03-05 07:00:00	6.2	98.1	6.3	6.2	0	0.6	ENE	5.9	893.1
2024-03-05 08:00:00	6.5	96.8	6.6	6.2	0	0.6	ENE	5.7	893.7
2024-03-05 09:00:00	6.7	97.2	6.8	6.6	0	0.3	NW	6.2	894.4
2024-03-05 10:00:00	6.8	98.3	7.1	6.7	0	0.1	SE	6.5	894.5
2024-03-05 11:00:00	7.6	94.8	8	7.1	0	0.7	E	6.3	891.6
2024-03-05 12:00:00	8.4	86.6	9.1	8	0	0.7	SE	5.9	889
2024-03-05 13:00:00	10.2	74.1	10.8	9.2	0	0.7	S	4.8	880.9
2024-03-05 14:00:00	10.3	76.5	10.5	10.1	0	1.1	SSW	6.2	884.2
2024-03-05 15:00:00	9.8	82.3	10.1	9.5	0	1.1	S	6.6	886
2024-03-05 16:00:00	9.4	85.1	9.5	9.3	0	0.9	S	6.9	887.1
2024-03-05 17:00:00	9.2	86.9	9.3	9.1	0.1	0.7	S	7	888
2024-03-05 18:00:00	9.1	88.3	9.2	8.9	0.1	0.4	SE	7.1	889.1
2024-03-05 19:00:00	8.8	90.4	8.9	8.5	0.1	0.4	E	7	890.8
2024-03-05 20:00:00	8.3	93.6	8.5	8	0	1.2	ENE	7	893.2
2024-03-05 21:00:00	7.7	96.1	8	7.5	0	1.4	NE	6.9	895.8
2024-03-05 22:00:00	7.3	96.9	7.5	7.2	0	1.6	NE	6.7	897.5
2024-03-05 23:00:00	7	97.5	7.2	6.8	0	1.7	NE	6.4	898.4
2024-03-06 00:00:00	6.8	97.9	6.8	6.7	0	1.8	NE	6.4	899.5
2024-03-06 01:00:00	6.5	97.8	6.7	6.4	0.2	1.7	NE	6.1	900.3
2024-03-06 02:00:00	6.4	96.8	6.6	6.4	1.3	1.5	NE	5.9	900.6
2024-03-06 03:00:00	6.4	97.5	6.5	6.2	0.3	1.8	ENE	5.8	901
2024-03-06 04:00:00	6.1	99.5	6.3	5.9	0.1	1.7	NE	5.8	901.9
2024-03-06 05:00:00	5.7	100	5.9	5.5	0	1.6	ENE	5.5	902.5
2024-03-06 06:00:00	5.4	100	5.6	5.3	0	1.5	ENE	5.3	903.1
2024-03-06 07:00:00	5.3	100	5.4	5.2	0	1.5	ENE	5.2	904
2024-03-06 08:00:00	5.2	100	5.4	5.1	0	1.7	ENE	5.1	903.8
2024-03-06 09:00:00	5.6	100	5.9	5.4	0	1.6	E	5.4	902.8
2024-03-06 10:00:00	6.2	99.4	6.7	5.9	0.1	1.5	ESE	5.8	900.9
2024-03-06 11:00:00	7.1	94.8	7.4	6.7	0.1	1.6	SE	5.9	898.8
2024-03-06 12:00:00	8.2	83.3	8.8	7.4	0.2	1.6	SE	4.8	895.4
2024-03-06 13:00:00	9	76.7	9.2	8.8	0.2	1.4	SE	4.9	894.3
2024-03-06 14:00:00	9.3	72.6	9.4	9.1	0.3	1.4	SE	4.4	894.3
2024-03-06 15:00:00	8.7	76.6	9.1	8.3	0.4	1	SE	4.4	895.6
2024-03-06 16:00:00	8.3	79.4	8.4	8.2	0.2	1.2	SE	4.8	896.2
2024-03-06 17:00:00	8	81.4	8.2	7.7	0.2	1.5	ESE	4.7	896.8
2024-03-06 18:00:00	7.3	86.6	7.7	7	0.1	1.2	SE	4.9	899.7
2024-03-06 19:00:00	6.6	94.1	7	6.3	0.3	0.8	ESE	5.4	902
2024-03-06 20:00:00	6	99.6	6.2	5.8	0.2	1.2	E	5.7	903.8
2024-03-06 21:00:00	5.8	100	5.8	5.7	0.1	1	E	5.7	904.7
2024-03-06 22:00:00	5.7	100	5.8	5.6	0.1	1.4	ESE	5.6	905.2
2024-03-06 23:00:00	5.7	100	5.7	5.6	0	1.1	ENE	5.6	905.9
2024-03-07 00:00:00	5.6	100	5.6	5.6	0	1.1	E	5.6	905
2024-03-07 01:00:00	5.6	100	5.7	5.6	0.2	1	ESE	5.6	905
2024-03-07 02:00:00	5.6	100	5.6	5.5	0.2	0.5	NE	5.5	905
2024-03-07 03:00:00	5.6	100	5.6	5.5	0.3	0.7	ENE	5.5	904.9
2024-03-07 04:00:00	5.5	100	5.5	5.4	0.1	1.1	ENE	5.4	904.9
2024-03-07 05:00:00	5.4	100	5.4	5.3	0.4	1	ENE	5.3	905.5
2024-03-07 06:00:00	5.3	100	5.3	5.2	0.1	1	ENE	5.2	906
2024-03-07 07:00:00	5.2	100	5.2	5.1	0.2	1.1	ENE	5.1	906.8
2024-03-07 08:00:00	5	100	5.2	4.9	0	1.4	ENE	4.9	907
2024-03-07 09:00:00	5.4	100	5.8	5	0	1.3	ENE	5	905.5
2024-03-07 10:00:00	6.5	97.9	7.2	5.8	0	0.9	ENE	5.5	899.4
2024-03-07 11:00:00	8.1	88.9	8.6	7.3	0	0.6	SE	5.6	894.7
2024-03-07 12:00:00	8.9	83.7	9.2	8.6	0.1	0.9	S	6	893.5
2024-03-07 13:00:00	8.6	89.1	9.2	8.1	0.2	0.9	SSW	6.4	899
2024-03-07 14:00:00	8.3	93.4	8.7	8	0.2	0.9	SSW	7	899.9
2024-03-07 15:00:00	9.1	88.6	9.4	8.7	0.1	1.1	SSW	6.9	895.1
2024-03-07 16:00:00	9.5	83.2	9.8	9.3	0	0.9	SW	6.6	894.3
2024-03-07 17:00:00	10.2	79.2	10.4	9.8	0	0.8	SW	6.4	891.6
2024-03-07 18:00:00	10.4	78.1	10.6	10	0	0.7	SSW	6.4	892.5
2024-03-07 19:00:00	9.1	86.3	9.9	8	0	0.7	SSW	5.9	898.3
2024-03-07 20:00:00	6.8	94.9	8	5.7	0	0.2	SE	4.9	905.5
2024-03-07 21:00:00	5	99.4	5.7	4.4	0	0.1	SE	4.3	910.1
2024-03-07 22:00:00	4	100	4.5	3.6	0	0.4	NE	3.6	912.7
2024-03-07 23:00:00	3.3	100	3.6	3	0	1	ENE	3	914.5
2024-03-08 00:00:00	3	100	3.2	2.8	0	1.3	ENE	2.8	914.1
2024-03-08 01:00:00	3	100	3.1	2.9	0	1.5	ENE	2.9	913.2
2024-03-08 02:00:00	2.9	100	3	2.9	0	1.4	ENE	2.9	912.6
2024-03-08 03:00:00	3.1	100	3.2	2.9	0	0.8	E	2.9	912.7
2024-03-08 04:00:00	2.9	100	3.1	2.8	0	0.8	ESE	2.8	913
2024-03-08 05:00:00	2.7	100	2.8	2.7	0	1.1	ESE	2.7	912.7
2024-03-08 06:00:00	3	100	3.1	2.8	0	1.4	E	2.8	912
2024-03-08 07:00:00	3	100	3.1	3	0	1.3	ENE	3	911.4
2024-03-08 08:00:00	3	100	3.2	3	0	1.4	E	3	911.8
2024-03-08 09:00:00	3.9	100	5	3.2	0	1.3	ESE	3.2	908.4
2024-03-08 10:00:00	6.5	96.9	7.5	5	0	1.7	SSE	4.5	898.1
2024-03-08 11:00:00	8.2	87	8.9	7.5	0.1	1.9	SSE	5.5	898.3
2024-03-08 12:00:00	9.1	76.4	9.5	8.9	0.1	1.9	S	5	898.1
2024-03-08 13:00:00	9.8	71.7	10.2	9.5	0.2	1.5	S	4.6	895.2
2024-03-08 14:00:00	10.6	68	10.8	10.2	0.1	1.2	S	4.6	891.5
2024-03-08 15:00:00	10.2	70.4	10.4	10.1	0.1	1.1	SSE	5	893
2024-03-08 16:00:00	10	71.8	10.1	9.9	0.1	1.3	SSE	5	893
2024-03-08 17:00:00	9.9	72.1	10	9.8	0.1	1.3	SSE	5	893.1
2024-03-08 18:00:00	9.6	76.7	9.8	9.3	0.1	1.3	SSE	5.4	893.9
2024-03-08 19:00:00	8.7	85.2	9.3	8.1	0.1	1.1	SSE	5.8	896.5
2024-03-08 20:00:00	7.8	92.2	8.1	7.4	0	1.4	SE	6.2	899.2
2024-03-08 21:00:00	7.2	92.5	7.5	7	0	0.7	ESE	5.9	901
2024-03-08 22:00:00	6.8	94.5	7.1	6.6	0.1	0.5	ESE	5.8	902.4
2024-03-08 23:00:00	6.5	96.6	6.6	6.4	0	1	E	5.9	904.1
2024-03-09 00:00:00	6.2	97.8	6.4	6.1	0	1.2	ESE	5.8	904.9
2024-03-09 01:00:00	5.9	98.5	6.1	5.6	0.1	1	SE	5.4	905.4
2024-03-09 02:00:00	5.4	98.4	5.6	5.3	0.1	0.9	SSE	5.1	906
2024-03-09 03:00:00	5.3	98.5	5.4	5.2	0.5	0.6	SSE	5	905.7
2024-03-09 04:00:00	5.3	99	5.4	5.2	0.3	0.4	SE	5.1	905
2024-03-09 05:00:00	5.5	99.2	5.6	5.4	0.1	0.2	E	5.3	904
2024-03-09 06:00:00	5.5	99.9	5.5	5.4	0.1	0.2	E	5.4	904.7
2024-03-09 07:00:00	5.2	100	5.4	4.9	0	0.4	SSE	4.9	906.3
2024-03-09 08:00:00	5	100	5.1	4.9	0.1	0.7	S	4.9	906
2024-03-09 09:00:00	5.4	100	5.7	5.1	0.2	1	S	5.1	904.8
2024-03-09 10:00:00	6	99.2	6.6	5.7	0.2	1.1	S	5.6	903
2024-03-09 11:00:00	7.2	95.3	7.9	6.6	0.2	1.1	S	5.9	899.1
2024-03-09 12:00:00	8.8	83.9	9.4	8	0.1	1.1	SSW	5.4	895.3
2024-03-09 13:00:00	9.4	78.5	9.5	9.3	0.1	1.1	SSW	5.8	895.2
2024-03-09 14:00:00	10.1	74.2	10.6	9.5	0.1	0.9	SSW	5.1	893
2024-03-09 15:00:00	10.8	70.1	10.9	10.5	0	0.7	S	5.3	890.1
2024-03-09 16:00:00	11	70.4	11.4	10.8	0	0.9	SSE	5.6	889.2
2024-03-09 17:00:00	11.6	69.2	11.7	11.4	0	1.2	ESE	6	886
2024-03-09 18:00:00	11.4	70.6	11.7	11.2	0	1.4	SE	6.1	888.9
2024-03-09 19:00:00	10.9	76.7	11.2	10.3	0	1.1	SE	6.4	891.7
2024-03-09 20:00:00	9.4	84.8	10.4	8.3	0	1.1	ESE	5.9	897.3
2024-03-09 21:00:00	7.3	92.1	8.3	6.8	0	1.4	E	5.6	902.8
2024-03-09 22:00:00	7	96.1	7.3	6.8	0	1.4	ENE	6.2	901.9
2024-03-09 23:00:00	7.3	95.5	7.3	7.2	0	1.3	ENE	6.5	902
2024-03-10 00:00:00	7.2	96	7.3	7.1	0	1.2	ENE	6.5	903.1
2024-03-10 01:00:00	6.7	97.1	7.1	6.4	0	1.5	NE	6	904.5
2024-03-10 02:00:00	6	99.3	6.4	5.4	0	1.5	ENE	5.3	906.7
2024-03-10 03:00:00	4.8	99.9	5.3	4.5	0	1.3	NE	4.5	909.2
2024-03-10 04:00:00	4.2	100	4.6	3.8	0	1.3	ENE	3.8	909.8
2024-03-10 05:00:00	3.6	100	3.8	3.4	0	1.1	ENE	3.4	910.5
2024-03-10 06:00:00	3.5	100	3.8	3.4	0	1.3	NE	3.4	910
2024-03-10 07:00:00	4	100	4.1	3.7	0	1.2	NE	3.7	909.4
2024-03-10 08:00:00	3.9	100	4.2	3.7	0	1.1	ENE	3.7	909.6
2024-03-10 09:00:00	5.1	99.9	5.9	4.2	0	0.8	E	4.2	905.4
2024-03-10 10:00:00	6.4	97.2	7.1	5.9	0	0.8	SSE	5.5	902.1
2024-03-10 11:00:00	7.7	93.2	8.2	7.1	0	1.2	S	6.1	900
2024-03-10 12:00:00	8.3	93.2	8.5	8.1	0.1	1.7	SSW	7.1	900.6
2024-03-10 13:00:00	8.7	88.6	9.1	8.5	0.1	1.8	SW	6.7	898.5
2024-03-10 14:00:00	9.4	84.6	9.7	9.1	0.1	1.6	WSW	6.6	893.9
2024-03-10 15:00:00	10.1	81.9	10.4	9.8	0.1	1.5	WSW	6.9	890.6
2024-03-10 16:00:00	10.3	82.1	10.4	10.2	0.1	1.5	W	7.3	892.5
2024-03-10 17:00:00	10.4	81.2	10.6	10.3	0.1	1.2	WNW	7.2	891.7
2024-03-10 18:00:00	10.5	81.5	10.6	10.3	0.1	0.7	NW	7.3	892.5
2024-03-10 19:00:00	9.9	85.7	10.2	9.5	0.1	0.7	WNW	7.2	895.9
2024-03-10 20:00:00	9.2	88.8	9.5	9	0.1	0.6	WNW	7.3	899.3
2024-03-10 21:00:00	8.9	90.3	9	8.3	0	0.8	WNW	6.8	900.5
2024-03-10 22:00:00	7.6	95.9	8.3	7.3	0	0.6	NNW	6.7	905.1
2024-03-10 23:00:00	7.6	96.5	7.8	7.3	0	1	NW	6.8	904.9
2024-03-11 00:00:00	7.8	94.9	7.9	7.7	0	1	NW	6.9	905
2024-03-11 01:00:00	7.3	95.6	7.8	6.5	0	1	NNW	5.8	906.6
2024-03-11 02:00:00	6.2	99.8	6.4	6	0	1.1	NW	6	908.9
2024-03-11 03:00:00	6.1	100	6.4	5.8	0	0.9	WNW	5.8	909.2
2024-03-11 04:00:00	5.6	100	5.9	5.2	0	1.5	W	5.2	910
2024-03-11 05:00:00	5.3	100	5.6	5	0	1.3	W	5	910.2
2024-03-11 06:00:00	4.2	100	5	3.6	0	1	W	3.6	913.3
2024-03-11 07:00:00	3.7	100	4.6	3.3	0	1.2	WSW	3.3	913.8
2024-03-11 08:00:00	5.2	100	5.7	4.7	0	1.4	WSW	4.7	909.9
2024-03-11 09:00:00	6.5	98.4	7.7	5.7	0	1.6	WSW	5.5	903.6
2024-03-11 10:00:00	9	83.8	10.3	7.7	0	1.9	WSW	5.1	892.3
2024-03-11 11:00:00	10.9	75.9	11.6	10.3	0	2.1	WSW	6.2	884.4
2024-03-11 12:00:00	12.8	68.4	13.5	11.7	0	2.1	WSW	6.1	879.7
2024-03-11 13:00:00	14.1	63.5	14.7	13.4	0	2.5	SW	6.6	877.1
2024-03-11 14:00:00	15.4	59.1	16.2	14.1	0	2.4	SW	6.2	874.5
2024-03-11 15:00:00	16.2	54.3	16.6	15.9	0	2.4	SW	6.7	871.8
2024-03-11 16:00:00	16.9	49.5	17.3	16.5	0	2.1	SW	5.9	872.7
2024-03-11 17:00:00	17.2	47.6	17.4	17	0	1.7	SW	5.8	871.3
2024-03-11 18:00:00	16.7	48.7	17.5	16.1	0	1.3	SSW	5.3	876.2
2024-03-11 19:00:00	14.9	53.4	16.1	13.8	0	1	SSW	4.5	884.4
2024-03-11 20:00:00	12.3	62.8	13.7	11.4	0	0.8	NNE	4.6	893
2024-03-11 21:00:00	10.5	73.1	11.7	9.1	0	1.3	NNE	4.5	897.8
2024-03-11 22:00:00	8	84.4	9	7.2	0	1.7	NNE	4.7	903.6
2024-03-11 23:00:00	6.6	90.4	7.2	6.2	0	1.9	NNE	4.7	906.5
2024-03-12 00:00:00	5.7	93.7	6.2	5.2	0	1.8	NNE	4.3	908.3
2024-03-12 01:00:00	4.9	97.3	5.2	4.5	0	1.5	NNE	4.1	909.7
2024-03-12 02:00:00	4.5	99.4	4.5	4.3	0	1.4	NE	4.2	910
2024-03-12 03:00:00	3.8	99.7	4.4	3.4	0	2	NE	3.4	910.9
2024-03-12 04:00:00	3.4	100	3.7	3.1	0	2.6	NE	3.1	910.8
2024-03-12 05:00:00	3.3	100	3.4	3.1	0	2.5	NE	3.1	910.8
2024-03-12 06:00:00	2.9	100	3.1	2.8	0	2.3	NE	2.8	911.3
2024-03-12 07:00:00	2.9	100	3.1	2.8	0	2.6	NE	2.8	910.9
2024-03-12 08:00:00	3.4	100	4	3.1	0	2.5	NE	3.1	909.5
2024-03-12 09:00:00	4.9	99.5	5.9	4	0	2.2	NE	3.9	905.6
2024-03-12 10:00:00	7	93.3	8.6	5.9	0	2.2	ENE	4.9	898.8
2024-03-12 11:00:00	9.7	80.7	10.2	8.7	0	2	E	5.6	892.9
2024-03-12 12:00:00	10.6	75.2	11.3	10.2	0	2.1	E	6	892.5
2024-03-12 13:00:00	11.9	70.5	13.1	11.3	0	2.6	ESE	6.1	887.6
2024-03-12 14:00:00	14.4	60.7	15.8	13.1	0	2.8	ESE	5.7	878.8
2024-03-12 15:00:00	17.2	46.4	18.3	15.8	0	2.8	ESE	4.3	872.8
2024-03-12 16:00:00	18.5	33.3	18.8	18.2	0	3.1	ESE	1.8	870.2
2024-03-12 17:00:00	17.8	34.5	18.2	17.4	0	2.4	ESE	1.6	873.5
2024-03-12 18:00:00	16.7	40	17.3	15.8	0	1.9	ENE	2.2	876.9
2024-03-12 19:00:00	14.9	49.5	15.8	13.7	0	1.5	ENE	3.3	881.7
2024-03-12 20:00:00	12.9	60.1	13.6	12.2	0	1.7	ENE	4.7	886.3
2024-03-12 21:00:00	12.2	63.2	12.3	12	0	1.4	NE	5.2	888.5
2024-03-12 22:00:00	12.5	62.7	12.9	12	0.2	1.5	NNE	5.1	889.5
2024-03-12 23:00:00	11.2	80.9	12.6	10.2	0	2	NNE	7.1	894.2
2024-03-13 00:00:00	9.9	95.1	10.2	9.5	0.4	1.1	ENE	8.8	896.7
2024-03-13 01:00:00	9.3	98.9	9.6	9.1	0.3	1.3	ENE	8.9	897
2024-03-13 02:00:00	9	99.9	9.1	9	0.9	1	ENE	9	896.8
2024-03-13 03:00:00	9	100	9	8.9	1.4	1	NE	8.9	897
2024-03-13 04:00:00	8.8	100	8.9	8.6	1.8	1.4	ENE	8.6	897
2024-03-13 05:00:00	8.5	100	8.6	8.5	2.3	1.4	E	8.5	898
2024-03-13 06:00:00	8.4	100	8.5	8.3	2.2	1.3	E	8.3	897.8
2024-03-13 07:00:00	8.2	100	8.3	8.1	1.7	1.4	ENE	8.1	898.2
2024-03-13 08:00:00	8	100	8.1	7.9	0.6	1.3	ENE	7.9	898.8
2024-03-13 09:00:00	7.9	100	8	7.8	0.5	1.4	ENE	7.8	899.7
2024-03-13 10:00:00	7.9	100	7.9	7.8	0.3	1.4	ENE	7.8	899.3
2024-03-13 11:00:00	8	100	8.2	7.9	0.1	1.2	ENE	7.9	898.4
2024-03-13 12:00:00	8.5	99.8	8.8	8.2	0.1	0.9	ENE	8.2	896.6
2024-03-13 13:00:00	8.9	99.4	9	8.8	0	0.7	E	8.7	895.6
2024-03-13 14:00:00	9.2	96.8	9.4	9	0	0.4	ESE	8.5	894
2024-03-13 15:00:00	9.6	93.3	9.8	9.4	0	0.2	SE	8.4	892
2024-03-13 16:00:00	10.2	91.2	10.8	9.7	0	0.3	NE	8.3	888.6
2024-03-13 17:00:00	11.1	85	11.3	10.7	0	0.4	E	8.3	886.5
2024-03-13 18:00:00	11.2	83.7	11.3	11	0	0.7	ESE	8.3	888.2
2024-03-13 19:00:00	10.6	87.3	11	10.2	0	0.7	SSE	8.2	890.3
2024-03-13 20:00:00	9.8	94.4	10.2	9.5	0	0.6	ESE	8.6	893.2
2024-03-13 21:00:00	8.9	97.1	9.5	8	0	0.7	ENE	7.6	897.1
2024-03-13 22:00:00	7.2	99.8	8	6.6	0	0.9	ENE	6.6	903.2
2024-03-13 23:00:00	6.1	100	6.6	5.6	0	0.7	NNE	5.6	905.6
2024-03-14 00:00:00	5.5	100	5.7	5.1	0	0.9	NE	5.1	907
2024-03-14 01:00:00	4.8	100	5.1	4.4	0	0.7	NNE	4.4	907.8
2024-03-14 02:00:00	4.3	100	4.4	4.1	0	0.9	NNE	4.1	907.2
2024-03-14 03:00:00	3.8	100	4.1	3.7	0	0.7	NNE	3.7	908
2024-03-14 04:00:00	4	100	4.1	3.8	0	1.3	NNE	3.8	907.1
2024-03-14 05:00:00	4.4	100	4.6	4.1	0	1.1	NNE	4.1	906
2024-03-14 06:00:00	4.8	100	5.1	4.6	0	1	NNE	4.6	905.2
2024-03-14 07:00:00	5.2	100	5.2	5.1	0	1.2	ENE	5.1	905
2024-03-14 08:00:00	5.4	100	5.5	5.2	0	1.1	ENE	5.2	904.7
2024-03-14 09:00:00	5.8	100	6.1	5.6	0	1.1	ESE	5.6	903.4
2024-03-14 10:00:00	6.5	100	7	6.1	0	1.2	ESE	6.1	900.2
2024-03-14 11:00:00	7.6	99.9	8.4	7	0	1.7	SE	7	894.6
2024-03-14 12:00:00	10.1	91.8	12	8.4	0	1.8	SSE	7.1	883.8
2024-03-14 13:00:00	13.4	75.3	14.7	12	0	2.1	SSE	7.8	875.2
2024-03-14 14:00:00	16.6	61.5	17.5	14.7	0	2.2	SSE	7.4	869.2
2024-03-14 15:00:00	18	52.2	18.5	17.2	0	2.4	SSE	7.3	868.3
2024-03-14 16:00:00	18.4	47.8	18.7	18.1	0	2.2	SSE	6.8	868.4
2024-03-14 17:00:00	18.3	43.7	18.6	18.1	0	2.2	SE	5.5	870.2
2024-03-14 18:00:00	17.6	47.2	18.3	16.6	0	1.7	SE	5.3	873.7
2024-03-14 19:00:00	15.4	61.2	16.6	14	0	1.4	SE	6.6	880.4
2024-03-14 20:00:00	12.6	72.9	14	11.6	0	1.2	ESE	6.9	887.6
2024-03-14 21:00:00	11.5	78.2	11.6	11.5	0	1.1	E	7.8	889.1
2024-03-14 22:00:00	11.5	81.5	11.7	11.3	0	1.5	E	8.2	889.2
2024-03-14 23:00:00	11	84.9	11.3	10.8	0	1.7	E	8.4	891.1
2024-03-15 00:00:00	10.6	88.9	10.8	10.4	0	1.7	E	8.6	892
2024-03-15 01:00:00	10.3	90	10.4	10.3	0	1.7	E	8.7	892
2024-03-15 02:00:00	10.3	90.4	10.4	10.3	0	1.7	E	8.8	892
2024-03-15 03:00:00	10.2	89.3	10.4	10.1	0	1.6	E	8.4	892
2024-03-15 04:00:00	10.1	87	10.2	9.9	0	1.5	ENE	7.8	891.8
2024-03-15 05:00:00	9.9	86.5	10	9.8	0	1.5	E	7.7	891
2024-03-15 06:00:00	9.3	87.9	9.8	8.6	0	1.8	ENE	6.7	892.8
2024-03-15 07:00:00	7.7	92.6	8.6	7.1	0	1.9	E	6	897.5
2024-03-15 08:00:00	7.1	95.6	7.6	6.9	0	1.6	E	6.2	898.1
2024-03-15 09:00:00	9.4	87	10.7	7.7	0	1.3	E	5.7	889.3
2024-03-15 10:00:00	10.8	79.1	10.9	10.7	0	1.4	E	7.2	889.2
2024-03-15 11:00:00	11.2	79	11.9	10.9	0	1.5	E	7.4	887.9
2024-03-15 12:00:00	12.2	72.7	12.4	12	0	1.8	E	7.2	885.7
2024-03-15 13:00:00	13	68.2	13.7	12.4	0	1.9	E	6.7	882.5
2024-03-15 14:00:00	13.9	64.2	14.1	13.7	0	2.1	E	7.1	880.2
2024-03-15 15:00:00	14.4	62.6	14.6	14	0	1.9	E	7	878.6
2024-03-15 16:00:00	14.3	64.6	14.3	14.2	0	1.9	E	7.6	879.8
2024-03-15 17:00:00	14.4	65.7	14.5	14.2	0	2	E	7.9	878.6
2024-03-15 18:00:00	14.1	65.1	14.4	13.9	0	1.8	E	7.4	880.6
2024-03-15 19:00:00	13.6	68.9	13.9	13.2	0	1.8	ENE	7.6	882.5
2024-03-15 20:00:00	12.6	76.1	13.2	12.1	0	1.9	ENE	8	885.5
2024-03-15 21:00:00	11.7	80	12.1	11.6	0	1.9	ENE	8.3	888.3
2024-03-15 22:00:00	11.7	81.5	11.9	11.4	0	1.9	ENE	8.3	889.3
2024-03-15 23:00:00	11.1	85.2	11.4	10.9	0	1.8	NE	8.5	890.6
2024-03-16 00:00:00	10.6	88.2	10.9	10.4	0	1.6	NE	8.5	891.1
2024-03-16 01:00:00	10.5	88	10.6	10.5	0	1.4	ENE	8.6	891.2
2024-03-16 02:00:00	10.5	89.8	10.6	10.4	0	1.3	NE	8.8	892
2024-03-16 03:00:00	10.2	91.5	10.4	9.7	0	1.3	ENE	8.4	892.5
2024-03-16 04:00:00	9.4	93.9	9.6	9.1	0	1.2	NE	8.2	894.6
2024-03-16 05:00:00	8.5	96.4	9.1	7.9	0	1.4	NE	7.4	897.7
2024-03-16 06:00:00	7.9	99.8	8.1	7.8	0	1.6	NE	7.8	897.2
2024-03-16 07:00:00	8.3	99.8	8.4	8.1	0	1.7	NE	8.1	895.5
2024-03-16 08:00:00	8.5	99.4	8.7	8.3	0	1.5	NE	8.2	895.4
2024-03-16 09:00:00	9.1	96.9	9.8	8.7	0	1.2	ENE	8.2	894.8
2024-03-16 10:00:00	12	84.3	12.9	9.9	0	1.2	SE	7.4	884.8
2024-03-16 11:00:00	13.7	75.4	14.5	12.9	0	1.2	SSE	8.7	882.6
2024-03-16 12:00:00	15.1	69.6	15.4	14.6	0	1.7	S	9.1	877.5
2024-03-16 13:00:00	16.4	64.7	17.1	15.5	0	2	S	8.9	872.6
2024-03-16 14:00:00	17.7	60	18.1	17.2	0	2	SSW	9.4	868.8
2024-03-16 15:00:00	17.9	59.7	18.2	17.5	0	1.6	SSW	9.6	870.3
2024-03-16 16:00:00	17.4	66.1	17.5	17.2	0	0.9	SSW	10.8	872.4
2024-03-16 17:00:00	17	68	17.2	16.9	0	0.4	SSW	11	873.5
2024-03-16 18:00:00	16.7	70.4	16.9	16.5	0	0.5	ESE	11.1	874.8
2024-03-16 19:00:00	15.7	78.3	16.5	15	0	1	E	11.3	878.1
2024-03-16 20:00:00	14.5	84.8	15	14.1	0	1.4	ENE	11.6	881.6
2024-03-16 21:00:00	13.7	89.4	14	13.3	0.1	1.5	ENE	11.6	884.2
2024-03-16 22:00:00	13.1	94.2	13.3	12.8	0.2	1.4	NE	11.9	885.5
2024-03-16 23:00:00	12.8	94.5	12.9	12.6	0.1	1.8	NE	11.7	886.6
2024-03-17 00:00:00	12.6	94.9	12.7	12.5	0.1	2	ENE	11.7	887.2
2024-03-17 01:00:00	12.3	96	12.5	12.2	0	1.8	ENE	11.6	887.6
2024-03-17 02:00:00	12.2	95.9	12.2	12.1	0.3	1.8	NE	11.5	888.7
2024-03-17 03:00:00	12	95.7	12.1	11.9	0.6	2.1	NE	11.2	888.4
2024-03-17 04:00:00	11.7	97.2	11.9	11.5	0.6	2	NE	11.1	889.8
2024-03-17 05:00:00	11.3	99.6	11.5	11.2	0.7	2.1	NE	11.1	890.3
2024-03-17 06:00:00	11.1	99.9	11.2	11	0.3	2.1	NE	11	890.9
2024-03-17 07:00:00	11	100	11.1	10.9	0.1	2	NE	10.9	892.5
2024-03-17 08:00:00	10.9	100	11	10.8	0.1	1.9	ENE	10.8	893.1
2024-03-17 09:00:00	10.9	100	10.9	10.8	0	2	ENE	10.8	893
2024-03-17 10:00:00	10.9	100	10.9	10.9	0.1	1.9	ENE	10.9	893
2024-03-17 11:00:00	11	100	11.1	10.9	0.1	1.9	ENE	10.9	893.5
2024-03-17 12:00:00	11.1	100	11.2	11	0.1	1.8	ENE	11	893.9
2024-03-17 13:00:00	11.1	100	11.1	11	0.2	1.6	ENE	11	892.9
2024-03-17 14:00:00	11.2	99.9	11.3	11.1	0.3	1.8	ENE	11.1	891.6
2024-03-17 15:00:00	11.2	100	11.2	11.1	0	1.9	ENE	11.1	891.1
2024-03-17 16:00:00	11.2	100	11.3	11.1	0.2	1.6	ENE	11.1	890.8
2024-03-17 17:00:00	10.9	100	11.1	10.6	0.2	1.7	ENE	10.6	891.7
2024-03-17 18:00:00	10.2	100	10.6	10	0.7	1.8	E	10	893.3
2024-03-17 19:00:00	9.9	100	10	9.8	0.6	1.9	ENE	9.8	894.4
2024-03-17 20:00:00	9.7	100	9.8	9.7	1	2	ENE	9.7	895.6
2024-03-17 21:00:00	9.5	100	9.7	9.4	0.6	2.3	ENE	9.4	896.5
2024-03-17 22:00:00	9.4	100	9.5	9.3	0.8	2.3	NE	9.3	897.8
2024-03-17 23:00:00	9.4	100	9.4	9.3	0.4	2.2	ENE	9.3	897.8
2024-03-18 00:00:00	9.3	100	9.4	9.3	0.3	2.3	ENE	9.3	898
2024-03-18 01:00:00	9.2	100	9.3	9	0.1	2.1	NE	9	897.8
2024-03-18 02:00:00	8.9	100	9	8.9	0.4	2.1	NE	8.9	897
2024-03-18 03:00:00	8.9	100	8.9	8.9	1.4	1.8	NE	8.9	896.9
2024-03-18 04:00:00	8.8	100	8.9	8.7	1.7	2	NNE	8.7	897
2024-03-18 05:00:00	8.6	100	8.7	8.6	1.2	2.3	NNE	8.6	897.2
2024-03-18 06:00:00	8.5	100	8.6	8.5	1.8	2.4	NNE	8.5	897.9
2024-03-18 07:00:00	8.5	100	8.5	8.5	1.6	2.5	NE	8.5	898.5
2024-03-18 08:00:00	8.5	100	8.5	8.4	1	2.4	NE	8.4	899.1
2024-03-18 09:00:00	8.4	100	8.5	8.1	1	2.4	NE	8.1	900.3
2024-03-18 10:00:00	7.9	100	8.1	7.8	1.3	2.4	NE	7.8	901.9
2024-03-18 11:00:00	8	100	8.1	7.9	1	2.4	NE	7.9	901.7
2024-03-18 12:00:00	8.4	98.7	8.9	8.1	0.6	2.3	NE	7.9	899.7
2024-03-18 13:00:00	9.3	95.3	9.9	8.9	0.1	2	NE	8.2	894.8
2024-03-18 14:00:00	10.3	87	10.6	9.9	0	1.4	NE	7.8	891.9
2024-03-18 15:00:00	11.2	81.1	11.9	10.6	0	0.5	NNE	7.5	890
2024-03-18 16:00:00	12	76.6	12.3	11.8	0	0.6	NNW	7.8	889.2
2024-03-18 17:00:00	13.3	66.6	14	12.4	0	0.5	NE	6.4	882.9
2024-03-18 18:00:00	14.2	60.8	14.9	13.6	0	0.8	NNE	6.2	883.1
2024-03-18 19:00:00	11.8	78.6	13.5	9.9	0	1.2	ENE	6.4	893.7
2024-03-18 20:00:00	8.8	90.4	9.9	7.8	0	1.2	NNE	6.3	904.4
2024-03-18 21:00:00	7.1	97.5	7.8	6.6	0	1.7	NNE	6.2	908.7
2024-03-18 22:00:00	6	99.6	6.5	5.7	0	1.9	NNE	5.6	912.1
2024-03-18 23:00:00	5.4	100	5.7	5.1	0	1.9	NNE	5.1	914.1
2024-03-19 00:00:00	5	100	5.1	4.9	0	1.7	NNE	4.9	915
2024-03-19 01:00:00	4.7	100	4.9	4.6	0	1.7	NNE	4.6	915
2024-03-19 02:00:00	4.7	100	4.9	4.6	0	1.7	NNE	4.6	914.9
2024-03-19 03:00:00	5.1	100	5.2	4.9	0	1.6	NNE	4.9	913.6
2024-03-19 04:00:00	5.4	100	5.4	5.2	0	1.2	N	5.2	913
2024-03-19 05:00:00	5	100	5.4	4.8	0	0.9	NNE	4.8	913.4
2024-03-19 06:00:00	4.4	100	4.8	3.9	0	0.8	NNW	3.9	915.5
2024-03-19 07:00:00	3.7	100	3.9	3.6	0	1.1	---	3.6	917
2024-03-19 08:00:00	3.8	100	4.4	3.5	0	1	N	3.5	916
2024-03-19 09:00:00	5.3	99.9	7	4.4	0	0.1	NE	4.4	908.9
2024-03-19 10:00:00	9.3	86.4	10.7	7.1	0	0.7	SW	5	893.6
2024-03-19 11:00:00	11.9	72.2	13.2	10.6	0	1.4	SSW	5.8	884.9
2024-03-19 12:00:00	13.3	68.7	14	12.8	0	1.5	SW	7.2	880.7
2024-03-19 13:00:00	14.3	62.7	14.5	14.1	0	1.9	SW	7.1	882.6
2024-03-19 14:00:00	15.7	48.4	16.3	14.5	0	1.9	SW	3.7	877
2024-03-19 15:00:00	16.3	51.5	16.4	16.1	0	2	SW	6.1	878.8
2024-03-19 16:00:00	16.2	56.8	16.4	16.1	0	2.1	SW	7.5	879.4
2024-03-19 17:00:00	16.7	56.6	17.1	16.4	0	1.8	SW	7.8	876.6
2024-03-19 18:00:00	15.2	63.4	16.6	14.4	0	1.4	SW	7.5	886.3
2024-03-19 19:00:00	14.1	66.6	14.4	13.6	0	0.9	SW	7.5	892.1
2024-03-19 20:00:00	12.9	69.5	13.5	12.2	0	0.2	WNW	6.8	896.3
2024-03-19 21:00:00	11.1	79.4	12.1	10.5	0	1.1	---	7.1	901.3
2024-03-19 22:00:00	9.6	88.4	10.4	8.8	0	1.4	---	7	904.8
2024-03-19 23:00:00	8.5	93.9	8.8	8.2	0	1.4	NNE	7.3	907.5
2024-03-20 00:00:00	8	95.1	8.6	7.3	0	1.1	NNE	6.6	909.1
2024-03-20 01:00:00	6.7	99	7.3	6.2	0	1.2	NNE	6.1	911
2024-03-20 02:00:00	6.1	100	6.2	6	0	1.3	NNE	6	911.7
2024-03-20 03:00:00	6.3	100	6.4	6.2	0	1.3	NNE	6.2	910
2024-03-20 04:00:00	6.6	100	6.7	6.4	0	1.1	NE	6.4	908.9
2024-03-20 05:00:00	6.6	100	6.7	6.5	0	0.8	NE	6.5	909
2024-03-20 06:00:00	6.9	100	7	6.7	0	0.9	NNE	6.7	908
2024-03-20 07:00:00	6.6	100	6.8	6.2	0	1.1	NNE	6.2	909.1
2024-03-20 08:00:00	6.2	100	6.6	6	0	0.8	NNE	6	909.7
2024-03-20 09:00:00	7.5	99.9	8.6	6.6	0	0.4	S	6.6	904.4
2024-03-20 10:00:00	10.5	90.1	12.8	8.6	0	1.4	SSW	7.1	893.8
2024-03-20 11:00:00	13.8	71.6	15.1	12.9	0	1.8	SSW	7.9	884
2024-03-20 12:00:00	15.4	63.8	15.7	15	0	2	SSW	8.2	881.5
2024-03-20 13:00:00	16.5	60.2	17.3	15.8	0	2.3	SSW	8.1	879.8
2024-03-20 14:00:00	18	53	18.4	17.4	0	2.4	SSW	7.7	871.4
2024-03-20 15:00:00	18.2	51.7	18.5	18	0	2.2	SW	7.9	872.4
2024-03-20 16:00:00	18.3	43.9	18.4	18.2	0	1.9	SSW	5.7	873.9
2024-03-20 17:00:00	18.4	35.4	18.8	18.2	0	1.6	SSW	2.6	874.4
2024-03-20 18:00:00	18.4	36.8	18.8	17.7	0	1.4	SSW	2.7	875.2
2024-03-20 19:00:00	15.9	48.6	17.6	14.2	0	0.9	SW	3.5	883.8
2024-03-20 20:00:00	13.2	58.9	14.1	11.9	0	0.7	NNW	4.1	892.5
2024-03-20 21:00:00	10.8	73.2	11.9	10	0	0.8	---	5.4	897.7
2024-03-20 22:00:00	9.5	81.1	10	9	0	0.6	NNE	5.9	900.3
2024-03-20 23:00:00	8.5	86.1	8.9	8.1	0	0.2	N	5.9	902.5
2024-03-21 00:00:00	7.8	89.4	8.1	7.5	0	0.6	WNW	5.9	902.8
2024-03-21 01:00:00	7.3	91.5	7.5	7	0	0.6	NW	5.7	902.4
2024-03-21 02:00:00	6.6	94.1	7	6.3	0	0.6	NNW	5.4	904
2024-03-21 03:00:00	6.1	96.4	6.3	6	0	0.5	NW	5.5	903.4
2024-03-21 04:00:00	6.1	98.1	6.3	5.9	0	0.8	NNW	5.6	901
2024-03-21 05:00:00	6.5	97.6	6.6	6.3	0	0.6	---	5.9	898.5
2024-03-21 06:00:00	6.7	96.2	6.8	6.6	0	0.6	NNW	6	897.7
2024-03-21 07:00:00	6.7	95	6.8	6.6	0	0.3	NNW	5.9	897.4
2024-03-21 08:00:00	7	95.4	7.7	6.8	0	0.3	SE	6.1	895.7
2024-03-21 09:00:00	9.3	83.8	10.9	7.7	0	0.8	SSW	5.1	887.2
2024-03-21 10:00:00	12.6	66.2	14	11	0	1.6	SSW	4.9	875.8
2024-03-21 11:00:00	15.5	52.4	16.6	14.1	0	2.1	SW	4.5	866.4
2024-03-21 12:00:00	18.1	43.3	19	16.7	0	2.5	SW	4.1	855.2
2024-03-21 13:00:00	19.1	40	19.6	18.6	0	2.6	SW	4.7	857
2024-03-21 14:00:00	19.9	39.6	20.3	19.4	0	2.5	SW	5.3	853.8
2024-03-21 15:00:00	20.6	39.1	21	20.1	0	2.6	SW	5.7	857.7
2024-03-21 16:00:00	21.3	37.7	21.4	21	0	2.4	SW	6	852.9
2024-03-21 17:00:00	21.4	37.4	21.7	21.2	0	2.1	SW	6.1	851.9
2024-03-21 18:00:00	20.8	39.6	21.4	20.1	0	1.6	SW	5.9	857.2
2024-03-21 19:00:00	18.8	45.2	20.1	17.6	0	0.7	SW	5.6	865.2
2024-03-21 20:00:00	16.4	54.9	17.5	15.6	0	0.7	ENE	6.6	873.2
2024-03-21 21:00:00	13.8	68.2	15.5	12.3	0	0.8	NE	6.6	879.4
2024-03-21 22:00:00	11.6	79.7	12.3	11	0	1	N	7.6	883.8
2024-03-21 23:00:00	10.4	84.5	10.9	9.9	0	1.5	NNE	7.4	886.4
2024-03-22 00:00:00	9.4	89	9.9	8.9	0	1.7	NNE	7.2	888.3
2024-03-22 01:00:00	8.4	93.5	8.9	8	0	1.9	NE	7	889.9
2024-03-22 02:00:00	7.8	96.3	8.1	7.5	0	2.1	NE	6.9	890.8
2024-03-22 03:00:00	7.2	98.2	7.5	7	0	1.7	NE	6.7	891
2024-03-22 04:00:00	6.8	99.6	7.1	6.5	0	1.8	NE	6.4	891
2024-03-22 05:00:00	6.4	100	6.6	6.2	0	2	NE	6.2	891.3
2024-03-22 06:00:00	6.2	100	6.5	6	0	2.2	NE	6	891.5
2024-03-22 07:00:00	5.8	100	6	5.7	0	2	NE	5.7	892
2024-03-22 08:00:00	6.3	100	7.3	5.8	0	1.7	NE	5.8	890
2024-03-22 09:00:00	9.8	94.3	12.3	7.4	0	1	E	6.5	878
2024-03-22 10:00:00	13.9	75.4	15.5	12.4	0	1.8	SSE	8.2	868.1
2024-03-22 11:00:00	16.9	61.6	18.3	15.6	0	1.7	SSE	8.2	860.1
2024-03-22 12:00:00	20.2	49.9	21.6	18.4	0	1.9	SSE	7.8	852
2024-03-22 13:00:00	22.5	44.8	23.7	21.7	0	2.2	S	9.2	847.1
2024-03-22 14:00:00	24.4	43.4	24.8	23.8	0	2.2	SSW	10.6	843.1
2024-03-22 15:00:00	25.4	43	25.8	24.8	0	2.1	SSW	11.4	843.7
2024-03-22 16:00:00	25.7	44.1	25.9	25.6	0	2	S	12.5	841.1
2024-03-22 17:00:00	25.3	44.6	25.7	24.8	0	1.7	SSE	11.9	843.1
2024-03-22 18:00:00	24	47.3	24.8	23.4	0	1.4	SSE	11.5	848.3
2024-03-22 19:00:00	22.3	54.6	23.3	20.7	0	0.8	SE	11.2	853.6
2024-03-22 20:00:00	18.9	67.8	20.6	17.7	0	1.9	ENE	11.7	861.5
2024-03-22 21:00:00	17	75.9	17.7	16.3	0	2.1	ENE	12	866.2
2024-03-22 22:00:00	16.1	78.3	16.4	15.8	0	1.9	E	12	868.6
2024-03-22 23:00:00	15.4	81.6	15.8	15.1	0	2.1	ENE	12	870.4
2024-03-23 00:00:00	15.2	84.1	15.4	15.1	0.1	2	E	12.4	870.6
2024-03-23 01:00:00	15	85.6	15.2	14.8	0.3	1.7	E	12.4	871
2024-03-23 02:00:00	14.7	87.2	14.9	14.5	0.2	1.5	E	12.4	871
2024-03-23 03:00:00	14.6	91.1	14.7	14.2	0.6	1.6	ENE	12.8	871.4
2024-03-23 04:00:00	14.1	97.3	14.3	14	0.8	1.8	E	13.6	873
2024-03-23 05:00:00	14	99.3	14	13.9	0.8	1.6	ENE	13.8	872.5
2024-03-23 06:00:00	14	99.7	14.1	14	1.7	1.7	ENE	14	873.1
2024-03-23 07:00:00	14	100	14.1	13.9	1.6	1.7	NE	13.9	873.9
2024-03-23 08:00:00	14	100	14	13.9	1.4	1.9	ENE	13.9	874.5
2024-03-23 09:00:00	14.1	100	14.3	14	0.3	2	ENE	14	874
2024-03-23 10:00:00	14.5	100	14.8	14.2	0.4	1.7	E	14.2	872.9
2024-03-23 11:00:00	15.8	97.3	17	14.8	1	1.6	SE	14.4	866.5
2024-03-23 12:00:00	18	88.9	18.5	17.2	0.7	1.6	S	15.4	859.6
2024-03-23 13:00:00	18.8	83.3	19	18.5	0.7	1.8	SSW	15.6	859.3
2024-03-23 14:00:00	19.8	77.3	20.3	18.8	1.2	2	SSW	14.7	855.9
2024-03-23 15:00:00	20	74.9	20.2	19.8	0.8	1.8	SW	15.2	858.7
2024-03-23 16:00:00	20	73.4	20.2	19.8	0.2	1.5	SSW	14.9	858.9
2024-03-23 17:00:00	20.3	73	20.5	20.1	0	1	SSW	15.1	857.9
2024-03-23 18:00:00	20.6	73.6	20.7	20.4	0	1	SSW	15.5	858.1
2024-03-23 19:00:00	19.4	80.4	20.5	17.9	0.1	0.5	SSE	14.5	862.9
2024-03-23 20:00:00	16.6	90	17.8	15.5	0	1.2	ENE	13.9	871.4
2024-03-23 21:00:00	14.9	95.8	15.5	14.4	0.1	1.6	ENE	13.7	875.9
2024-03-23 22:00:00	14.2	98.5	14.4	14	0.1	1.9	NE	13.8	877.5
2024-03-23 23:00:00	14.3	99.5	14.5	14.2	0	2.2	NE	14.1	876.1
2024-03-24 00:00:00	14.6	98.9	14.7	14.5	0.1	2.4	NE	14.3	876
2024-03-24 01:00:00	14.3	99	14.6	13.9	0	2.6	NE	13.7	877.3
2024-03-24 02:00:00	13.6	99.9	13.8	13.5	0.1	2.6	NE	13.5	879.2
2024-03-24 03:00:00	13.6	100	13.8	13.5	0	2.8	NE	13.5	878.1
2024-03-24 04:00:00	13.7	100	13.9	13.6	0.1	2.8	NE	13.6	877
2024-03-24 05:00:00	13.7	100	13.8	13.6	0	2.8	ENE	13.6	876.7
2024-03-24 06:00:00	14	100	14.2	13.8	0.3	2.6	ENE	13.8	876
2024-03-24 07:00:00	14.2	99.9	14.4	14.1	0.5	2.5	ENE	14.1	875.9
2024-03-24 08:00:00	14.5	99.2	14.6	14.4	0.2	2.4	ENE	14.3	875
2024-03-24 09:00:00	14.9	98	15.2	14.6	0.7	2.3	E	14.3	874.7
2024-03-24 10:00:00	15.7	95.4	16.1	15.3	0.9	2.4	E	14.6	872.7
2024-03-24 11:00:00	17.5	90.5	19.1	16.2	0.7	2.4	E	14.6	866.9
2024-03-24 12:00:00	20	81.4	20.4	19.2	1.2	2.4	ESE	15.9	859.3
2024-03-24 13:00:00	20.2	80	20.7	20	0.7	2.5	SE	16.4	860.1
2024-03-24 14:00:00	20.5	78.5	20.8	20.2	1.3	2.4	ESE	16.3	859.7
2024-03-24 15:00:00	21.4	76	21.9	20.5	1	2.4	ESE	16.1	855.9
2024-03-24 16:00:00	20	79	21.2	19.3	1.9	3.2	E	15.6	861.2
2024-03-24 17:00:00	18.3	91.3	19.2	17.6	16	1	E	16.2	867.7
2024-03-24 18:00:00	17.6	95.7	17.8	17.4	9.4	1.1	WNW	16.7	868.5
2024-03-24 19:00:00	17.1	97.9	17.4	16.3	1.3	0.5	NE	16	870.5
2024-03-24 20:00:00	15.9	99	16.3	15.5	0.1	2.2	NNE	15.3	875
2024-03-24 21:00:00	15.5	99.9	15.5	15.4	0.4	2	NNE	15.4	875.4
2024-03-24 22:00:00	15.3	100	15.5	15.2	0.5	2.4	NNE	15.2	876.3
2024-03-24 23:00:00	15.1	99.4	15.4	14.5	0.3	2.6	NNE	14.4	877.1
2024-03-25 00:00:00	14	97.6	14.5	13.4	0.1	2.8	NNE	13	879.3
2024-03-25 01:00:00	13.1	98.2	13.5	12.7	0	2.8	NE	12.4	880.4
2024-03-25 02:00:00	12.7	99.8	12.8	12.7	0	2.5	NE	12.7	881.6
2024-03-25 03:00:00	12.7	99.9	12.8	12.6	0	2.2	NNE	12.6	881.1
2024-03-25 04:00:00	12.6	99.9	12.6	12.5	0	2.1	NNE	12.5	881.9
2024-03-25 05:00:00	12.3	100	12.5	11.9	0.2	1.6	N	11.9	884.6
2024-03-25 06:00:00	11.5	100	11.9	11.1	0.2	1.4	NNE	11.1	887.2
2024-03-25 07:00:00	10.8	99.9	11.1	10.5	0	1.4	NE	10.5	889.5
2024-03-25 08:00:00	10.6	100	10.7	10.5	0.1	1.2	NE	10.5	890.7
2024-03-25 09:00:00	10.9	100	11.2	10.6	0.1	0.7	NNE	10.6	890
2024-03-25 10:00:00	11.4	99.3	11.8	11.2	0	0.5	---	11.1	889.2
2024-03-25 11:00:00	12.3	97.9	12.4	11.9	0	0.3	N	11.6	887.7
2024-03-25 12:00:00	13.3	90.4	14.4	12.4	0	0.2	SSE	10.9	884.3
2024-03-25 13:00:00	14.7	81.5	15.1	14.3	0.1	0.8	SSW	11.2	877.6
2024-03-25 14:00:00	15.3	78.9	16.5	14.7	0.1	1.2	SSW	11.1	874
2024-03-25 15:00:00	15.8	76.4	16.4	15.3	0	1.6	S	11.2	876.7
2024-03-25 16:00:00	15	79.8	16.1	14	0.1	2.1	SSW	10.6	879.1
2024-03-25 17:00:00	13.8	82.8	14	13.7	0	1.6	S	10.8	884.4
2024-03-25 18:00:00	13.9	84	14	13.8	0	1.6	S	11.1	884.4
2024-03-25 19:00:00	13.5	86	13.9	13	0	0.8	SW	10.7	887.2
2024-03-25 20:00:00	12.2	92.2	13	11.3	0	1.1	NE	10.1	892.8
2024-03-25 21:00:00	10.6	97.3	11.3	10.2	0	1.8	ENE	9.8	896.5
2024-03-25 22:00:00	10	99.7	10.3	9.8	0	2	ENE	9.8	898.2
2024-03-25 23:00:00	9.6	100	9.8	9.4	0	1.9	ENE	9.4	900
2024-03-26 00:00:00	9.2	100	9.4	9	0	1.4	NE	9	900.7
2024-03-26 01:00:00	8.8	100	9.1	8.5	0	1.4	NE	8.5	901.8
2024-03-26 02:00:00	8.2	100	8.5	8	0	2.2	ENE	8	903
2024-03-26 03:00:00	8.3	100	8.4	8	0	2.3	ENE	8	902
2024-03-26 04:00:00	8.2	100	8.4	8.1	0	1.9	NE	8.1	901.7
2024-03-26 05:00:00	8.2	100	8.2	8.1	0	2.3	ENE	8.1	901.3
2024-03-26 06:00:00	8.3	100	8.5	8.2	0	1.8	NE	8.2	901
2024-03-26 07:00:00	8.5	100	8.6	8.4	0	2.1	ENE	8.4	901.2
2024-03-26 08:00:00	8.8	100	9.1	8.5	0	2	ENE	8.5	900.9
2024-03-26 09:00:00	9.7	100	10.5	9.1	0	2.6	ESE	9.1	897.4
2024-03-26 10:00:00	11.9	97.2	13.7	10.5	0	2.4	ESE	10.1	888
2024-03-26 11:00:00	14.7	80.2	15.9	13.7	0	2.5	ESE	10.3	883.5
2024-03-26 12:00:00	16.3	66	16.8	15.8	0	2.5	ESE	9.5	879.1
2024-03-26 13:00:00	17.1	47.9	17.4	16.7	0	2.5	SE	5.6	876.8
2024-03-26 14:00:00	16.9	48	17.1	16.6	0.1	1.9	SSE	5.5	877.3
2024-03-26 15:00:00	17	46.8	17.1	16.7	0.2	1.4	E	5.3	876
2024-03-26 16:00:00	16.6	44.3	16.8	16.5	0.2	1	E	4.3	877.5
2024-03-26 17:00:00	16.6	44.5	16.8	16.1	0.9	1.4	ENE	4	876.8
2024-03-26 18:00:00	15.8	48.7	16.1	15.2	0.2	1.4	NE	4.5	879.3
2024-03-26 19:00:00	12.9	80.6	15.1	11.2	0	2.2	NE	8	889.4
2024-03-26 20:00:00	10.7	95.7	11.1	10.6	0	2.1	NE	9.9	893.2
2024-03-26 21:00:00	10.6	98.4	10.7	10.4	0.5	2.2	NE	10.2	892.9
2024-03-26 22:00:00	10.6	99.4	10.7	10.5	1	1.8	NE	10.4	892.9
2024-03-26 23:00:00	10.6	98.8	10.7	10.5	0.3	2.2	ENE	10.3	892.7
2024-03-27 00:00:00	10.7	99	10.8	10.6	0.3	1.5	NE	10.4	891.6
2024-03-27 01:00:00	10.5	98.2	10.7	10.4	0.6	1.1	E	10.1	892.7
2024-03-27 02:00:00	10.2	99.9	10.4	10.1	1.2	0.7	ESE	10.1	894
2024-03-27 03:00:00	10.1	100	10.2	9.9	1.1	0.8	NE	9.9	893.2
2024-03-27 04:00:00	9.9	100	10	9.7	0.6	0.5	NE	9.7	892.9
2024-03-27 05:00:00	9.8	100	9.8	9.7	0.2	0.2	ENE	9.7	892
2024-03-27 06:00:00	9.7	100	9.8	9.7	0.2	0.6	ESE	9.7	892
2024-03-27 07:00:00	9.7	100	9.8	9.7	0.3	1	E	9.7	892
2024-03-27 08:00:00	9.8	100	9.8	9.7	0.3	0.3	NE	9.7	892
2024-03-27 09:00:00	10	100	10.1	9.8	0.3	0.3	NW	9.8	892
2024-03-27 10:00:00	10.3	100	10.4	10.1	0.4	0.3	NNW	10.1	891.9
2024-03-27 11:00:00	10.6	100	10.8	10.5	0.2	0.6	NE	10.5	890.1
2024-03-27 12:00:00	11.1	99.9	11.2	10.9	0.1	0.7	NE	10.9	888.1
2024-03-27 13:00:00	11.5	99.4	12	11.1	0	0.9	ENE	11	886
2024-03-27 14:00:00	13.3	91.4	14.2	12	0	0.8	NE	10.6	876
2024-03-27 15:00:00	13.9	85.8	14.1	13.8	0	0.7	ENE	11.5	877.3
2024-03-27 16:00:00	14.6	84.2	15.3	13.9	0	0.9	ENE	11.3	874.1
2024-03-27 17:00:00	15.8	80	16.2	15.4	0	1.5	ENE	12	870.5
2024-03-27 18:00:00	15.3	83.7	15.6	15	0	1.7	NE	12.3	876.5
2024-03-27 19:00:00	14.4	90.1	14.9	13.9	0	1.1	NNE	12.3	880.5
2024-03-27 20:00:00	13.4	95.5	13.9	13	0.3	1.2	NE	12.3	883.9
2024-03-27 21:00:00	12.8	97.6	13	12.4	0.2	1.6	NNE	12	886.2
2024-03-27 22:00:00	12.1	99.2	12.4	11.9	0.1	2	---	11.8	888.4
2024-03-27 23:00:00	12.1	98.3	12.7	11.7	0.1	1.6	NE	11.4	889.2
2024-03-28 00:00:00	12.9	94.2	12.9	12.7	0	1.9	ENE	11.8	888.3
2024-03-28 01:00:00	11.8	97.8	12.7	11.2	0	1.8	NNW	10.9	890.6
2024-03-28 02:00:00	10.7	99.8	11.2	10.5	0	1.6	NNE	10.5	893.5
2024-03-28 03:00:00	10.7	100	10.9	10.5	0	1.4	N	10.5	893.9
2024-03-28 04:00:00	10.7	100	10.9	10.4	0	1.6	---	10.4	893.9
2024-03-28 05:00:00	10.4	100	10.5	10.2	0	1.2	---	10.2	894.4
2024-03-28 06:00:00	10.2	100	10.4	10.1	0	1.3	NNW	10.1	894.1
2024-03-28 07:00:00	10.6	100	10.7	10.3	0	1.2	NW	10.3	892.7
2024-03-28 08:00:00	10.7	100	10.9	10.6	0	1.2	WNW	10.6	892.4
2024-03-28 09:00:00	11.8	98.6	12.7	11	0	1.3	WSW	10.8	888.5
2024-03-28 10:00:00	14.1	86.2	15.4	12.7	0	1.7	WSW	10.5	877
2024-03-28 11:00:00	16.2	73.7	17	15.4	0	1.8	SW	10.7	867.9
2024-03-28 12:00:00	17.1	71	17.8	16.8	0	2.1	SW	11.5	868.9
2024-03-28 13:00:00	17.8	67.6	18	17.4	0	2.4	SW	11.3	868.2
2024-03-28 14:00:00	18.6	63.1	19.1	17.6	0	2.5	SW	10.5	865.4
2024-03-28 15:00:00	19.2	60.6	19.6	18.9	0	2.7	SW	11.1	867.5
2024-03-28 16:00:00	19.4	60.3	19.7	19.2	0	2.6	SW	11.3	865.5
2024-03-28 17:00:00	19.6	58.7	19.8	19.1	0	2.4	SW	10.8	865.7
2024-03-28 18:00:00	19.5	58.3	19.8	19	0	1.9	SW	10.6	868.3
2024-03-28 19:00:00	18.1	62.6	19	17.1	0	1	SSW	9.9	873.9
2024-03-28 20:00:00	16.3	70.7	17.1	15.4	0	0.4	W	10.1	880.5
2024-03-28 21:00:00	14	83.6	15.3	13.1	0	0.4	NNW	10.4	885.4
2024-03-28 22:00:00	13.1	85.9	13.5	12.4	0	1	NNW	10.1	888.6
2024-03-28 23:00:00	11.8	91.4	12.4	11.4	0	1.2	NNW	10	891.2
2024-03-29 00:00:00	11.5	91.9	11.9	11.1	0	1.3	---	9.8	891.9
2024-03-29 01:00:00	10.7	94.6	11	10.5	0	1.1	N	9.7	892.9
2024-03-29 02:00:00	10	96.6	10.6	9.5	0	0.9	NNW	9	894.3
2024-03-29 03:00:00	8.9	99.4	9.5	8.5	0	1.1	---	8.4	896.1
2024-03-29 04:00:00	8.2	100	8.5	7.8	0	1.2	N	7.8	896.1
2024-03-29 05:00:00	7.5	100	7.8	7.2	0	1.3	NNE	7.2	898.1
2024-03-29 06:00:00	7	100	7.3	6.7	0	1.3	NNE	6.7	899.1
2024-03-29 07:00:00	6.5	100	6.7	6.3	0	1.4	NNE	6.3	900.8
2024-03-29 08:00:00	7	100	8.1	6.4	0	1.2	NE	6.4	898.6
2024-03-29 09:00:00	11	95.4	13.6	8.2	0	1	ENE	7.5	883.7
2024-03-29 10:00:00	15.6	76.5	16.9	13.7	0	0.9	SSE	9.6	868.2
2024-03-29 11:00:00	18.1	68.5	19.3	17	0	1.3	S	11.2	864
2024-03-29 12:00:00	20.6	54.9	22.1	19.3	0	1.6	SSW	10	854.7
2024-03-29 13:00:00	23.4	39	24.9	22.1	0	1.6	SSW	7.5	844.2
2024-03-29 14:00:00	25.5	28	26	24.9	0	1.7	SSW	5.1	840.2
2024-03-29 15:00:00	26.4	25.4	26.9	26	0	1.9	SSW	4.7	845.1
2024-03-29 16:00:00	26.7	23.7	27	26.3	0	1.8	SSW	3.9	844
2024-03-29 17:00:00	25.5	27.1	26.3	25.1	0	1.1	SSE	4.8	850.5
2024-03-29 18:00:00	25.4	30.9	26.1	23.7	0	1.1	SE	5.5	851
2024-03-29 19:00:00	21.5	47.6	23.6	19.5	0	1.4	ENE	8.1	862.8
2024-03-29 20:00:00	17.6	61.1	19.4	16.3	0	1.6	ENE	8.8	872.3
2024-03-29 21:00:00	15.5	66.4	16.3	14.6	0	1.7	NE	8.4	877.1
2024-03-29 22:00:00	13.9	72.9	14.5	13.4	0	2.1	NE	8.6	880.5
2024-03-29 23:00:00	12.9	77.4	13.4	12.5	0	2.1	NE	8.7	883.5
2024-03-30 00:00:00	11.9	81.5	12.5	11.4	0	1.8	NE	8.3	885.7
2024-03-30 01:00:00	10.8	85.7	11.3	10.3	0	1.7	NE	8	888.5
2024-03-30 02:00:00	10.2	89.1	10.3	9.9	0	1.9	NNE	8.2	890.1
2024-03-30 03:00:00	9.6	91.5	9.9	9.2	0	1.8	NNE	7.9	891.2
2024-03-30 04:00:00	8.9	95.1	9.2	8.7	0	2.1	NNE	8	892
2024-03-30 05:00:00	8.4	96.7	8.6	8.1	0	2.2	NNE	7.6	892.9
2024-03-30 06:00:00	8	98.7	8.1	7.8	0	2.2	NNE	7.6	893.4
2024-03-30 07:00:00	7.8	99.6	7.9	7.6	0	2.2	NNE	7.5	894.4
2024-03-30 08:00:00	8.3	99.9	9.7	7.7	0	1.8	NE	7.7	892.7
2024-03-30 09:00:00	12.3	88.5	14.9	9.8	0	1.4	ENE	8	879.8
2024-03-30 10:00:00	16.4	69.9	17.3	14.9	0	1.6	E	9.5	869.5
2024-03-30 11:00:00	17.7	65	18.1	17.3	0	1.2	ESE	10.7	868.6
2024-03-30 12:00:00	18.8	62	19.5	18.1	0	1.1	SE	10.7	866.2
2024-03-30 13:00:00	19.6	59	19.7	19.5	0	1.1	SE	11.3	865
2024-03-30 14:00:00	19.9	62.3	20.3	19.7	0	0.9	SSE	12.3	864
2024-03-30 15:00:00	20.5	60.5	20.7	20.4	0	0.5	SW	12.5	861.5
2024-03-30 16:00:00	19.5	70.8	20.3	18.5	0	0.6	WNW	13.1	865.4
2024-03-30 17:00:00	18	78.9	18.5	17.4	0	1.2	---	13.7	869.7
2024-03-30 18:00:00	18.6	67.8	19.8	17.2	0	1.3	N	11.2	870
2024-03-30 19:00:00	19.2	62.3	19.5	18.8	0.1	0.4	N	11.4	869.8
2024-03-30 20:00:00	18.1	71.4	18.8	17.6	0.1	0.2	NNE	12.4	872.7
2024-03-30 21:00:00	17	77.2	17.6	16	0	0.4	ENE	12	875
2024-03-30 22:00:00	14.7	86.5	16	13.2	0	0.8	NNE	11	881.3
2024-03-30 23:00:00	12.7	94.2	13.2	12	0	0.8	NNE	11.1	885.6
2024-03-31 00:00:00	11.5	97.4	12	11.1	0	1.2	N	10.7	888.4
2024-03-31 01:00:00	10.8	99.3	11.1	10.4	0	1.2	NNE	10.3	889.6
2024-03-31 02:00:00	10.3	99.9	10.6	10	0	1.3	NNW	10	890.6
2024-03-31 03:00:00	9.9	100	10	9.8	0	1.2	NNW	9.8	891.2
2024-03-31 04:00:00	9.5	100	9.8	9.3	0	1.3	NW	9.3	892
2024-03-31 05:00:00	9.1	100	9.4	8.9	0	1.2	---	8.9	892.8
2024-03-31 06:00:00	8.6	100	8.9	8.3	0	1.1	N	8.3	894.2
2024-03-31 07:00:00	8	100	8.3	7.8	0	1.1	NNE	7.8	895.3
2024-03-31 08:00:00	8.4	100	9.5	7.8	0	0.8	ENE	7.8	894.4
2024-03-31 09:00:00	11.8	96.8	14.4	9.6	0	1.1	E	9.1	881.7
2024-03-31 10:00:00	16.3	76.8	18	14.4	0	1.6	SE	10.4	867.2
2024-03-31 11:00:00	19.2	62.7	20.6	18.1	0	1.9	S	10.9	858.9
2024-03-31 12:00:00	21.6	56.3	22.6	20.6	0	1.9	S	11.6	853.2
2024-03-31 13:00:00	23.5	52.5	24.3	22.6	0	2.1	SSW	12.4	848.8
2024-03-31 14:00:00	25.2	42.6	26	24.1	0	2.4	SSW	10.6	844
2024-03-31 15:00:00	27	34.5	27.7	26.1	0	2.4	SSW	9.2	845.6
2024-03-31 16:00:00	27.3	29.4	27.6	27.1	0	2.1	S	7.7	844.2
2024-03-31 17:00:00	27.2	28.8	27.7	25.6	0	1.9	SSE	6.1	844.1
2024-03-31 18:00:00	25.5	32.4	25.8	25.1	0	1.5	SE	7.4	852.4
2024-03-31 19:00:00	23.7	40.8	25.1	21.8	0	1	E	7.9	858.2
2024-03-31 20:00:00	19.4	58.3	21.7	17.5	0	1.4	ENE	9.2	869.4
2024-03-31 21:00:00	16.6	70.2	17.5	16	0	1.6	NE	10.6	875.1
2024-03-31 22:00:00	15.3	76.6	15.9	14.7	0	1.6	ENE	10.6	877.6
2024-03-31 23:00:00	14.2	81.6	14.7	13.5	0	1.5	ENE	10.4	880
2024-04-01 00:00:00	13.1	86.3	13.5	12.7	0	1.5	E	10.5	882.6
2024-04-01 01:00:00	12.6	88.5	12.7	12.4	0	1.9	NE	10.6	883
2024-04-01 02:00:00	12.3	90.2	12.4	12.1	0	1.7	ENE	10.5	882.8
2024-04-01 03:00:00	12	92.5	12.1	12	0	2.2	ENE	10.8	882
2024-04-01 04:00:00	12	92.2	12.1	11.9	0	2.2	ENE	10.7	881.1
2024-04-01 05:00:00	11.6	94	11.9	11.4	0	2.3	ENE	10.5	881.9
2024-04-01 06:00:00	11.5	95	11.6	11.4	0	2.1	ENE	10.6	880.9
2024-04-01 07:00:00	11.6	95.9	11.9	11.5	0.1	2	ENE	10.9	879.5
2024-04-01 08:00:00	12.5	94.9	13	11.9	0	2.1	ENE	11.1	877.4
2024-04-01 09:00:00	13.6	92.4	14.2	13.1	0.1	1.9	E	11.9	874.5
2024-04-01 10:00:00	13.8	96.7	14.2	13.5	0.1	1.6	E	13	878
2024-04-01 11:00:00	13.8	99.4	14	13.7	0.2	1.6	E	13.6	877.6
2024-04-01 12:00:00	13.9	100	14	13.9	0.3	1.4	ENE	13.9	876
2024-04-01 13:00:00	14.1	100	14.2	14	0.3	1.5	ENE	14	873.7
2024-04-01 14:00:00	14.3	100	14.3	14.2	0.8	1.1	E	14.2	872.1
2024-04-01 15:00:00	14.5	99.5	14.7	14.3	0.7	1.5	ENE	14.2	870.2
2024-04-01 16:00:00	15	99	15.3	14.7	1	1.6	NE	14.5	867.9
2024-04-01 17:00:00	15.5	98.8	15.6	15.3	0.6	1.7	NE	15.1	866.9
2024-04-01 18:00:00	15.2	99.7	15.4	15.1	1.1	1.6	NE	15.1	868.5
2024-04-01 19:00:00	15	100	15.1	14.9	1.8	1.7	NE	14.9	869
2024-04-01 20:00:00	14.7	100	14.9	14.6	0.9	1.9	NE	14.6	870.8
2024-04-01 21:00:00	14.7	100	14.8	14.6	0.5	1.8	NE	14.6	871.7
2024-04-01 22:00:00	14.7	100	14.7	14.5	0.4	1.9	NE	14.5	872.1
2024-04-01 23:00:00	14.3	100	14.5	14.1	0.6	1.9	NE	14.1	873.1
2024-04-02 00:00:00	14.1	100	14.2	14	0.3	2.1	NE	14	872.7
2024-04-02 01:00:00	14.1	100	14.2	13.8	0.1	2.2	NE	13.8	872.2
2024-04-02 02:00:00	13.7	100	13.7	13.6	0	2.2	NE	13.6	872.3
2024-04-02 03:00:00	13.5	100	13.7	13.3	0	1.9	NE	13.3	872
2024-04-02 04:00:00	13.3	100	13.3	13.1	0.1	1.1	NNE	13.1	872.4
2024-04-02 05:00:00	13.3	100	13.3	13.2	0.5	0.7	NNE	13.2	872.2
2024-04-02 06:00:00	13.3	100	13.4	13.2	1.1	1.3	NE	13.2	872
2024-04-02 07:00:00	13.5	100	13.6	13.4	1	1.4	NE	13.4	873.3
2024-04-02 08:00:00	13.6	100	13.7	13.5	1.3	1	NE	13.5	874
2024-04-02 09:00:00	13.7	100	13.9	13.7	0.7	0.9	NE	13.7	874
2024-04-02 10:00:00	14.2	100	14.5	13.9	0.6	0.9	ENE	13.9	872.8
2024-04-02 11:00:00	14.6	100	14.7	14.5	0.4	0.8	ENE	14.5	872.2
2024-04-02 12:00:00	14.7	100	14.8	14.6	0.8	0.1	NNW	14.6	872.4
2024-04-02 13:00:00	14.8	100	14.9	14.7	1.4	0.8	---	14.7	872.3
2024-04-02 14:00:00	14.9	100	15.2	14.8	1.6	1.1	NW	14.8	871.2
2024-04-02 15:00:00	15.4	100	15.8	15.2	1.8	1.4	NW	15.2	868.9
2024-04-02 16:00:00	15.8	100	15.9	15.6	1.9	1.3	NNW	15.6	868.7
2024-04-02 17:00:00	15.9	100	16	15.8	0.9	1.4	NNE	15.8	868.3
2024-04-02 18:00:00	15.9	100	16.3	15.8	0.2	0.8	NNW	15.8	868.3
2024-04-02 19:00:00	16.5	99.9	16.7	16.1	0	1.2	NE	16.1	866.4
2024-04-02 20:00:00	15.9	100	16.1	15.8	0	1.2	NW	15.8	870.3
2024-04-02 21:00:00	15.7	100	15.9	15.5	0	1.1	N	15.5	873.1
2024-04-02 22:00:00	15.1	100	15.5	14.7	0	1.3	N	14.7	875.6
2024-04-02 23:00:00	14.7	100	14.8	14.5	0	1.2	NNE	14.5	875.6
2024-04-03 00:00:00	14.8	100	15	14.6	0	1.9	NE	14.6	875.9
2024-04-03 01:00:00	14.6	100	14.6	14.6	0	2.1	NE	14.6	875.2
2024-04-03 02:00:00	14.5	100	14.6	14.3	0	2.3	NE	14.3	875
2024-04-03 03:00:00	14.2	100	14.3	14.2	0	2	NE	14.2	875.6
2024-04-03 04:00:00	13.9	100	14.2	13.5	0	2.4	NE	13.5	876.9
2024-04-03 05:00:00	13.2	100	13.5	12.9	0	2.4	NE	12.9	879.8
2024-04-03 06:00:00	12.8	100	13	12.5	0	2.1	NE	12.5	881.8
2024-04-03 07:00:00	12.7	100	12.8	12.5	0	2	NNE	12.5	882
2024-04-03 08:00:00	13	100	13.2	12.8	0	1.8	NE	12.8	880.8
2024-04-03 09:00:00	13.5	100	13.7	13.2	0	2.1	ENE	13.2	879.3
2024-04-03 10:00:00	13.7	100	13.9	13.6	0.1	1.4	ENE	13.6	879.8
2024-04-03 11:00:00	14.4	100	14.6	13.9	0.1	1.3	E	13.9	874.8
2024-04-03 12:00:00	14.7	100	14.9	14.6	0.1	1.7	ESE	14.6	876.1
2024-04-03 13:00:00	15	99.5	15.2	14.8	0.1	1.5	E	14.7	875.8
2024-04-03 14:00:00	16.1	91.7	16.9	15.2	0.1	1.3	E	13.9	870.9
2024-04-03 15:00:00	17.5	77.7	17.8	16.9	0.2	1.7	ESE	13	866
2024-04-03 16:00:00	18.5	74.4	18.9	17.7	0.1	2	E	13.1	863
2024-04-03 17:00:00	18.1	75.2	18.7	17.2	0.2	2	E	12.8	866.5
2024-04-03 18:00:00	16.6	82.6	17.1	16.2	0.3	2	ENE	13.2	872.9
2024-04-03 19:00:00	15.9	86.9	16.2	15.5	0.1	2	NE	13.3	875.3
2024-04-03 20:00:00	15.1	91.9	15.5	14.6	0.1	2.1	ENE	13.3	878.1
2024-04-03 21:00:00	14.3	95.6	14.6	14.1	0	2.3	ENE	13.4	879.9
2024-04-03 22:00:00	14	96.1	14.1	13.9	0	1.9	NE	13.3	881.6
2024-04-03 23:00:00	13.4	97.1	14	12.7	0	2.4	NE	12.3	884.1
2024-04-04 00:00:00	12.1	99.3	12.7	11.7	0	2.5	NE	11.6	886.8
2024-04-04 01:00:00	11.5	100	11.7	11.3	0	2.8	NE	11.3	887.4
2024-04-04 02:00:00	11.2	100	11.3	11.1	0	2.5	NE	11.1	887.3
2024-04-04 03:00:00	11.1	100	11.1	11	0	2	NE	11	887.2
2024-04-04 04:00:00	11.1	100	11.2	11	0	2.1	NE	11	887.7
2024-04-04 05:00:00	11	100	11.1	11	0	2.1	NE	11	887.6
2024-04-04 06:00:00	11.2	100	11.3	11.1	0.1	1.7	NE	11.1	886.9
2024-04-04 07:00:00	11.2	100	11.3	11.1	0.2	1.6	NE	11.1	887.4
2024-04-04 08:00:00	11.4	100	11.7	11.1	0.1	1.3	ENE	11.1	887.1
2024-04-04 09:00:00	12.1	98.7	12.6	11.7	0	1.8	E	11.5	884.9
2024-04-04 10:00:00	13.5	91.4	14.3	12.7	0	1.6	E	11.3	879.8
2024-04-04 11:00:00	15.2	82.8	16.7	14.3	0	1.7	ESE	11.4	876.3
2024-04-04 12:00:00	17	74.1	17.2	16.7	0.1	1.8	SE	12.1	871.8
2024-04-04 13:00:00	18.5	68.1	19.4	17	0.1	1.8	SE	11.1	864.6
2024-04-04 14:00:00	19.3	62.6	20.1	19	0.1	2.1	SE	11.7	864.2
2024-04-04 15:00:00	20.5	57.5	20.9	20	0.1	1.8	SE	11.4	860.4
2024-04-04 16:00:00	20.6	55.7	20.9	20.3	0.2	1.7	SE	11.2	861.6
2024-04-04 17:00:00	19.8	59.3	20.4	19.2	0.2	1.6	ESE	11.1	866.1
2024-04-04 18:00:00	18.6	66.9	19.2	18	0	1.6	ESE	11.8	871.2
2024-04-04 19:00:00	17.5	74.2	17.9	16.9	0	1.7	E	12.3	875.4
2024-04-04 20:00:00	15.8	84.5	16.8	14.9	0	1.8	E	12.3	880.3
2024-04-04 21:00:00	14.2	88.2	14.8	13.7	0	1.9	E	11.8	884.9
2024-04-04 22:00:00	12.9	93.7	13.7	12.2	0	2.1	ENE	11.2	889.3
2024-04-04 23:00:00	11.8	97.5	12.2	11.4	0	2.1	ENE	11	891.6
2024-04-05 00:00:00	11	99.6	11.4	10.7	0	2.3	NE	10.6	892.2
2024-04-05 01:00:00	10.7	100	10.9	10.5	0	2.5	NE	10.5	892.4
2024-04-05 02:00:00	10.6	100	10.7	10.5	0	2.5	NE	10.5	892.4
2024-04-05 03:00:00	10.9	100	11	10.8	0	1.9	ENE	10.8	890.5
2024-04-05 04:00:00	11.1	100	11.2	10.9	0	1.8	ENE	10.9	889.7
2024-04-05 05:00:00	11.2	100	11.3	11	0	1.6	NE	11	889.6
2024-04-05 06:00:00	11	100	11.1	11	0	1.6	NE	11	889.8
2024-04-05 07:00:00	10.9	100	11.1	10.9	0.4	1	ESE	10.9	889.7
2024-04-05 08:00:00	11.2	99.8	11.4	11	1	1.6	ESE	11	888.9
2024-04-05 09:00:00	11.4	99.6	11.5	11.3	1.2	1.5	ENE	11.2	889.2
2024-04-05 10:00:00	11.4	100	11.5	11.3	0.8	1.8	ENE	11.3	890.3
2024-04-05 11:00:00	11.4	100	11.5	11.3	0.6	1.5	ENE	11.3	890.7
2024-04-05 12:00:00	11.2	100	11.3	11.1	0.6	1.3	E	11.1	890.8
2024-04-05 13:00:00	11.5	99.9	11.6	11.2	0.7	1.5	E	11.2	887.9
2024-04-05 14:00:00	11.8	99.5	11.9	11.6	0.3	1.6	ENE	11.5	887
2024-04-05 15:00:00	12.2	98.3	12.5	11.9	0.1	1.5	E	11.6	884.2
2024-04-05 16:00:00	12.4	94.5	12.4	12.3	0	1.3	ENE	11.4	882.8
2024-04-05 17:00:00	12.5	95.5	12.7	12.3	0	1.5	ENE	11.6	883.1
2024-04-05 18:00:00	12	94.9	12.3	11.7	0	1.6	E	10.9	886.2
2024-04-05 19:00:00	11.5	97	11.7	11.3	0	1.8	ENE	10.8	887.8
2024-04-05 20:00:00	11.2	99.3	11.3	11	0	1.6	ENE	10.9	889.1
2024-04-05 21:00:00	11	100	11.1	11	0	1.6	NE	11	890.2
2024-04-05 22:00:00	11	100	11	10.9	0	1.8	ENE	10.9	891.1
2024-04-05 23:00:00	10.9	100	10.9	10.8	0	1.7	ENE	10.8	892
2024-04-06 00:00:00	10.7	100	10.8	10.6	0	1.7	ENE	10.6	892
2024-04-06 01:00:00	10.6	100	10.7	10.6	0	1.7	NE	10.6	892
2024-04-06 02:00:00	10.6	100	10.6	10.5	0	1.7	NE	10.5	891.9
2024-04-06 03:00:00	10.5	100	10.6	10.3	0	1.8	ENE	10.3	891.6
2024-04-06 04:00:00	9.9	100	10.3	9.7	0	1.5	NE	9.7	893.8
2024-04-06 05:00:00	10	100	10	9.9	0	1.5	ENE	9.9	892.3
2024-04-06 06:00:00	10	100	10	9.9	0	1.7	ENE	9.9	892.2
2024-04-06 07:00:00	10	100	10.1	10	0	1.8	ENE	10	892.2
2024-04-06 08:00:00	10.3	100	10.5	10.1	0	1.7	NE	10.1	891.2
2024-04-06 09:00:00	11.2	98.4	11.9	10.6	0	1.7	ENE	10.4	886.9
2024-04-06 10:00:00	12.8	90.9	13.3	11.9	0	1.2	ESE	10.5	882.3
2024-04-06 11:00:00	14	84.8	15.2	13.2	0	1.4	SSE	10.7	880
2024-04-06 12:00:00	15.6	73.7	15.7	15.2	0	1.4	SSE	10.5	875.5
2024-04-06 13:00:00	16	66.1	16.1	15.8	0	1.5	SE	9.5	875
2024-04-06 14:00:00	15.9	64.9	16.5	15.7	0	1.4	SE	9.1	875.9
2024-04-06 15:00:00	16.8	64.9	17.3	16.3	0.1	1.3	SSE	9.7	871.2
2024-04-06 16:00:00	16.5	64.2	16.6	16.4	0.1	1.2	SSE	9.6	873
2024-04-06 17:00:00	16.7	63.4	17.4	16.2	0.1	1.3	ESE	9.2	873
2024-04-06 18:00:00	15.9	66.5	16.3	15.5	0.1	1.6	ENE	9.3	876.6
2024-04-06 19:00:00	15.1	74.6	15.5	14.7	0	1.7	ENE	10.2	879.3
2024-04-06 20:00:00	14.1	78.3	14.7	13.3	0	1.6	ENE	9.6	882.9
2024-04-06 21:00:00	12.4	88.5	13.3	11.8	0	1.3	ENE	10	887.2
2024-04-06 22:00:00	11.6	92.9	11.8	11.3	0	1.7	NE	10.2	889.5
2024-04-06 23:00:00	11.1	95.1	11.3	10.9	0	1.7	ENE	10.1	891
2024-04-07 00:00:00	10.8	96.4	10.9	10.6	0	1.7	ENE	10.1	891.1
2024-04-07 01:00:00	10.6	97.4	10.9	10.4	0	1.4	NE	10	890.9
2024-04-07 02:00:00	10.5	99	10.6	10.4	0.3	1.2	NNE	10.2	890.6
2024-04-07 03:00:00	10.7	99.5	10.8	10.6	1.1	0.5	SW	10.5	891.6
2024-04-07 04:00:00	10.5	100	10.7	10.4	0.5	0.7	E	10.4	891
2024-04-07 05:00:00	10.4	100	10.4	10.3	0.2	1	ENE	10.3	891
2024-04-07 06:00:00	10.2	100	10.3	10	0	1.6	ENE	10	890.8
2024-04-07 07:00:00	10	100	10.1	9.9	0	1.6	ENE	9.9	891
2024-04-07 08:00:00	10.3	100	10.7	10.1	0	0.7	E	10.1	889.8
2024-04-07 09:00:00	12	96.5	14.3	10.7	0	0.7	ESE	10.2	879.9
2024-04-07 10:00:00	14.5	82.2	15.6	13.7	0	0.4	E	10.7	871.1
2024-04-07 11:00:00	16	73.8	16.2	15.7	0	0.7	ESE	11	871.2
2024-04-07 12:00:00	16.1	71.5	16.3	15.8	0	0.7	SE	10.7	873.8
2024-04-07 13:00:00	16.3	66.8	16.6	16.2	0	0.5	SSW	10	872.9
2024-04-07 14:00:00	16.7	64.4	16.9	16.5	0	0.7	SSW	9.8	869.9
2024-04-07 15:00:00	17.3	62.8	17.5	16.9	0.1	1.3	SW	9.8	867.5
2024-04-07 16:00:00	17	65.9	17.2	16.9	0.1	1.1	SSW	10.5	869.9
2024-04-07 17:00:00	17.1	63.8	17.3	17	0.1	1	SW	10.1	870.3
2024-04-07 18:00:00	16.9	70.2	17.3	16	0.1	0.8	SW	10.6	873.8
2024-04-07 19:00:00	15.5	80.8	16	15.1	0.1	0.2	WSW	11.8	878.3
2024-04-07 20:00:00	14.7	86.6	15	14.3	0.1	0.3	W	12.1	880.9
2024-04-07 21:00:00	14.1	88.2	14.3	13.9	0.1	0.5	SW	12	883.1
2024-04-07 22:00:00	13.2	92.6	13.9	12.5	0.1	0.5	NW	11.3	886.4
2024-04-07 23:00:00	12	96.6	12.4	11.6	0.1	0.6	NW	11.1	889.4
2024-04-08 00:00:00	11.8	97.3	12.2	11.6	0.1	0.5	NW	11.2	890
2024-04-08 01:00:00	12.5	93.3	12.8	12.2	0	0.8	NW	11.1	889
2024-04-08 02:00:00	12.3	94.2	12.7	12	0.1	1.2	WNW	11.1	889.9
2024-04-08 03:00:00	11.3	97.4	12	10.5	0.1	1	W	10.1	892.3
2024-04-08 04:00:00	10.1	99.9	10.5	9.8	0	0.7	WNW	9.8	894.6
2024-04-08 05:00:00	9.4	100	9.8	8.9	0	0.6	N	8.9	896.3
2024-04-08 06:00:00	8.7	100	9	8.4	0	1.3	---	8.4	897.9
2024-04-08 07:00:00	8.1	100	8.4	7.9	0	0.7	N	7.9	899.7
2024-04-08 08:00:00	8.8	100	9.9	8.1	0	0.4	W	8.1	897.7
2024-04-08 09:00:00	12.6	95.1	14.7	10	0.1	0.9	SW	9.3	883.3
2024-04-08 10:00:00	16.2	78.7	17.6	14.8	0	0.5	SSE	11.1	866.9
2024-04-08 11:00:00	18.3	70.1	18.9	17.6	0	1.1	S	12.1	860.3
2024-04-08 12:00:00	19.1	67.1	19.5	18.9	0	1.6	S	12.7	863.3
2024-04-08 13:00:00	19.6	65.5	20.1	19.1	0	1.8	S	12.5	863.7
2024-04-08 14:00:00	19.5	65.5	19.6	19.3	0.1	2	SSW	12.7	868
2024-04-08 15:00:00	20.2	63.5	20.5	19.4	0.2	2.3	SSW	12.3	864.2
2024-04-08 16:00:00	19.5	65.9	20.5	19	0.1	2	SSW	12.5	868.9
2024-04-08 17:00:00	20.6	62.8	21	20.2	0.1	1.6	SW	12.9	863.7
2024-04-08 18:00:00	20.1	64.5	20.3	19.9	0.1	1.2	SW	13	868.6
2024-04-08 19:00:00	19.3	68.6	20.2	18.5	0.1	0.6	WSW	12.6	873.3
2024-04-08 20:00:00	17.6	77.2	18.5	16.7	0.1	0.3	NNW	12.7	879.1
2024-04-08 21:00:00	16.1	85.6	16.7	15.6	0	1	NE	13.2	882.9
2024-04-08 22:00:00	15.2	89.7	15.6	14.7	0	1.7	NE	13	885.3
2024-04-08 23:00:00	14.4	93.3	14.7	14.1	0.1	1.4	NE	13	887
2024-04-09 00:00:00	13.9	94.1	14.1	13.6	0	2	NE	12.7	887.7
2024-04-09 01:00:00	13.4	95.5	13.6	13.2	0.1	1.3	NE	12.5	889.1
2024-04-09 02:00:00	13.1	96.6	13.2	13	0	1.6	NE	12.5	889.2
2024-04-09 03:00:00	12.9	97.7	13	12.7	0	1.5	ENE	12.3	889.9
2024-04-09 04:00:00	12.6	98	12.8	12.4	0	1.7	ENE	12.1	890.4
2024-04-09 05:00:00	12.3	99.4	12.4	12.2	0.2	0.9	ENE	12.1	890.7
2024-04-09 06:00:00	12	99.9	12.2	11.9	0	1	E	11.9	891
2024-04-09 07:00:00	11.7	100	11.9	11.5	0	1.3	E	11.5	892.2
2024-04-09 08:00:00	12.1	100	12.8	11.6	0	1.3	E	11.6	889.8
2024-04-09 09:00:00	13.9	96.1	15.1	12.8	0	1.6	E	12.2	884.4
2024-04-09 10:00:00	15.9	81.5	16.3	15.1	0	1.9	SE	12	879.1
2024-04-09 11:00:00	17.1	71.8	17.4	16.3	0	2.1	SE	11.2	876.2
2024-04-09 12:00:00	17.2	67.3	17.6	17	0	2.5	SE	10.9	877.8
2024-04-09 13:00:00	18.9	59.7	20.2	17.7	0	2.5	SSE	9.8	867.5
2024-04-09 14:00:00	20	53	20.3	19.8	0	2.7	SSE	9.9	866.8
2024-04-09 15:00:00	20.4	44.6	20.6	20.2	0	2.5	S	7.7	866.5
2024-04-09 16:00:00	20.4	44.1	20.6	20.2	0	2.2	SSW	7.6	867.1
2024-04-09 17:00:00	20.2	48.4	20.6	19.8	0.1	2	SSW	8.6	868.3
2024-04-09 18:00:00	19.7	54	19.9	19.1	0.1	1.4	SSW	9.6	870.3
2024-04-09 19:00:00	18	67.4	19.1	17.1	0	1.1	SW	11	874.7
2024-04-09 20:00:00	16.4	74.4	17.1	15.6	0	0.3	SW	11.1	879.6
2024-04-09 21:00:00	15	78.7	15.6	14.5	0	0.7	N	10.8	882.8
2024-04-09 22:00:00	13.6	82.3	14.5	12.6	0	0.8	NE	9.7	887.6
2024-04-09 23:00:00	12.3	88.1	12.6	12.2	0	0.4	ESE	10.3	889.4
2024-04-10 00:00:00	12.5	91.2	12.7	12.3	0	1.1	ESE	10.9	888
2024-04-10 01:00:00	12.7	92	12.8	12.6	0	1.4	E	11.3	887.9
2024-04-10 02:00:00	12.8	90.4	12.9	12.7	0.1	1.2	ENE	11.2	887.9
2024-04-10 03:00:00	12.9	90.3	13	12.8	0	1.6	ENE	11.3	886.5
2024-04-10 04:00:00	12.9	90.6	13	12.8	0	1.4	E	11.3	886
2024-04-10 05:00:00	12.8	91.1	12.9	12.7	0.1	1.3	ENE	11.3	886
2024-04-10 06:00:00	12.7	91.7	12.8	12.6	0.3	1.5	NE	11.3	886
2024-04-10 07:00:00	12.7	91.1	12.8	12.7	0.2	1.7	NE	11.3	886.8
2024-04-10 08:00:00	12.8	93.4	13	12.7	0.1	1.4	ENE	11.7	886.4
2024-04-10 09:00:00	13.3	91.4	13.7	13	0.1	0.9	E	11.6	885.6
2024-04-10 10:00:00	14	88.1	14.3	13.7	0.2	0.9	E	11.8	884.2
2024-04-10 11:00:00	14.4	84.8	14.6	14.3	0.2	0.8	E	11.8	883.5
2024-04-10 12:00:00	14.4	85	14.5	14.3	0.2	0.5	ESE	11.8	884
2024-04-10 13:00:00	14.5	84.2	14.6	14.3	0.6	0.5	S	11.7	883.4
2024-04-10 14:00:00	13.9	92.2	14.3	13.6	0.2	0.7	SE	12.4	885.9
2024-04-10 15:00:00	13.6	95.7	13.9	13.4	0.1	0.8	ESE	12.7	885.2
2024-04-10 16:00:00	13.7	94.4	14	13.6	0	0.7	SSE	12.7	884
2024-04-10 17:00:00	14.3	90.9	14.6	14	0	0.5	SE	12.5	881.1
2024-04-10 18:00:00	15	87.1	15.6	14.6	0	0.5	E	12.5	879.2
2024-04-10 19:00:00	14.9	88.1	15.5	14.4	0	1.3	ENE	12.5	881.4
2024-04-10 20:00:00	14.1	92	14.4	13.9	0	1.3	ENE	12.6	884.4
2024-04-10 21:00:00	13.1	95.5	13.8	12.4	0	0.9	ENE	11.7	888.6
2024-04-10 22:00:00	12.2	99.3	12.4	12	0	1.1	ENE	11.9	890
2024-04-10 23:00:00	12.4	100	12.6	12.3	0	1.4	NE	12.3	888.6
2024-04-11 00:00:00	12.6	100	12.6	12.6	0	0.7	NE	12.6	888
2024-04-11 01:00:00	12.6	100	12.6	12.5	0	0.8	NNE	12.5	888
2024-04-11 02:00:00	12.3	99.7	12.6	12	0	0.2	SE	12	889.4
2024-04-11 03:00:00	11.9	100	12.1	11.8	2.4	1	---	11.8	889.9
2024-04-11 04:00:00	11.6	100	11.8	11.5	0.6	1.6	NNE	11.5	890.3
2024-04-11 05:00:00	11.5	100	11.5	11.5	0.2	1	NW	11.5	889.7
2024-04-11 06:00:00	11.5	100	11.6	11.4	0.5	1.4	ENE	11.4	890.4
2024-04-11 07:00:00	11.5	100	11.5	11.4	0.6	1.3	NE	11.4	890
2024-04-11 08:00:00	11.5	100	11.6	11.4	0.2	0.9	NE	11.4	889.8
2024-04-11 09:00:00	11.8	100	11.9	11.6	0.1	0.5	NE	11.6	889
2024-04-11 10:00:00	12.5	99.9	13.4	11.9	0.3	0.5	S	11.9	886.8
2024-04-11 11:00:00	13.8	97.4	14.2	13.4	0.3	0.5	SSE	13	884.2
2024-04-11 12:00:00	14.4	95.5	14.5	14.2	0.4	0.7	S	13.5	883.2
2024-04-11 13:00:00	14.5	95.7	14.5	14.4	0.1	0.7	S	13.7	882.6
2024-04-11 14:00:00	15.3	90.6	16.2	14.4	0	0.6	SSE	12.9	876
2024-04-11 15:00:00	16.2	85.6	16.4	16.1	0	1	SE	13.7	874.4
2024-04-11 16:00:00	17	82.2	17.5	16.3	0.1	1.2	S	13.3	870.6
2024-04-11 17:00:00	17.9	77.8	18.4	17.5	0	1.4	S	13.6	868
2024-04-11 18:00:00	17.3	80.7	17.5	17.1	0	1.1	S	13.8	873.6
2024-04-11 19:00:00	16.8	83.6	17.1	16.5	0	0.8	SSW	13.7	876.4
2024-04-11 20:00:00	15.9	89.7	16.5	15.1	0	0.2	---	13.4	879.6
2024-04-11 21:00:00	14	95	15.1	12.9	0	0.9	NNE	12.1	886
2024-04-11 22:00:00	12.5	99.5	12.9	12.3	0	0.7	NE	12.2	889.3
2024-04-11 23:00:00	12.6	100	12.9	12.4	0	0.5	NNE	12.4	887.5
2024-04-12 00:00:00	13	100	13.1	12.8	0	0.6	---	12.8	886.3
2024-04-12 01:00:00	12.7	100	12.8	12.5	0	1.5	NNE	12.5	887.4
2024-04-12 02:00:00	12.8	100	12.9	12.8	0	1.4	NNE	12.8	886.4
2024-04-12 03:00:00	12.8	100	12.8	12.7	0	0.5	---	12.7	886
2024-04-12 04:00:00	12.7	100	12.7	12.6	0	1.1	N	12.6	886
2024-04-12 05:00:00	12.6	100	12.7	12.4	0	0.7	N	12.4	885.8
2024-04-12 06:00:00	12.3	100	12.4	12.2	0	0.8	NNE	12.2	886.1
2024-04-12 07:00:00	12	100	12.2	11.9	0	1.4	NNE	11.9	887
2024-04-12 08:00:00	11.9	100	12.1	11.9	0	0.7	ENE	11.9	887
2024-04-12 09:00:00	12.6	99.8	13.1	12.1	0	0.8	SE	12.1	885
2024-04-12 10:00:00	13.7	94.5	14.5	13.2	0	1.4	S	12.3	881.3
2024-04-12 11:00:00	15.4	87.5	16.4	14.5	0	1.9	SSW	12.4	875.3
2024-04-12 12:00:00	17.9	79.6	19.1	16.5	0	2.1	SSW	13	862.1
2024-04-12 13:00:00	20.2	71	21.1	19.1	0	2.1	SSW	13.7	854.9
2024-04-12 14:00:00	22.5	60.8	23.9	21.1	0	1.9	SSW	13.2	848.4
2024-04-12 15:00:00	24.4	56.8	24.8	23.8	0	1.9	S	14.7	843.5
2024-04-12 16:00:00	25.4	54.6	26	24.6	0	1.8	S	14.8	846
2024-04-12 17:00:00	25.9	52.3	26.1	25.6	0	1.6	SSE	15.1	845.3
2024-04-12 18:00:00	25.2	54.9	26	24.6	0	1.4	SSE	14.9	851.4
2024-04-12 19:00:00	23.5	59.9	24.6	22	0	1	SE	13.9	857.9
2024-04-12 20:00:00	19.8	72	21.9	18.1	0	1.3	ENE	13	870.1
2024-04-12 21:00:00	17	82.8	18.1	16.1	0	1.8	NE	13.2	876
2024-04-12 22:00:00	15.4	88.4	16.1	14.8	0	2.2	NE	12.9	879.7
2024-04-12 23:00:00	14.4	92.5	14.8	13.9	0	2.4	NE	12.7	881.9
2024-04-13 00:00:00	13.3	95.9	13.9	12.9	0	2.3	NE	12.3	883.8
2024-04-13 01:00:00	13	98.7	13.2	12.8	0	2.2	NE	12.6	883.6
2024-04-13 02:00:00	13.2	98.6	13.3	13.1	0	2.3	NE	12.9	880.7
2024-04-13 03:00:00	13.2	98.1	13.4	13	0	2.3	NE	12.7	880.5
2024-04-13 04:00:00	12.9	98.7	13.1	12.7	0	2.4	NE	12.5	881.3
2024-04-13 05:00:00	13.2	99.9	13.5	12.9	0	2.5	ENE	12.9	878.2
2024-04-13 06:00:00	13.6	98.8	13.8	13.5	0.3	2.2	ENE	13.3	877
2024-04-13 07:00:00	13.6	97.4	13.9	13.5	0.8	1.7	ENE	13.1	877.6
2024-04-13 08:00:00	14.1	98.2	15	13.6	0.7	1.5	E	13.3	875.6
2024-04-13 09:00:00	15.4	95.4	15.6	15.1	0.4	2	E	14.4	873.7
2024-04-13 10:00:00	16.4	91.2	17.5	15.6	0.3	2	SE	14.2	870.6
2024-04-13 11:00:00	18.3	84.5	19.2	17.6	0.1	2.2	SSE	15	865.1
2024-04-13 12:00:00	20.9	75.5	22.5	19.3	0.5	2	S	14.9	856.2
2024-04-13 13:00:00	23.3	65.2	24	22.5	0.6	1.8	S	15.6	847.3
2024-04-13 14:00:00	24.4	58	24.7	23.7	0.9	1.7	SSW	14.9	846.8
2024-04-13 15:00:00	22.9	64.1	23.6	22.6	0.6	1.6	SSW	15.5	855
2024-04-13 16:00:00	22.2	73.2	22.9	21.8	0.8	1	SW	16.8	856.4
2024-04-13 17:00:00	22.8	65.7	23.1	22.6	0.4	0.3	SSE	15.9	854
2024-04-13 18:00:00	22.6	67.2	22.8	22.3	0.6	0.5	S	15.9	855.6
2024-04-13 19:00:00	21.3	77.5	22.3	20.2	0	1.1	SSE	16.1	860.2
2024-04-13 20:00:00	19.5	86.3	20.1	19.1	0.1	0.7	ENE	16.8	864.4
2024-04-13 21:00:00	18.7	89.7	19.1	18.5	0.1	0.6	NNE	16.8	867.1
2024-04-13 22:00:00	18.2	91.2	18.5	17.8	0.9	2	WNW	16.3	868.4
2024-04-13 23:00:00	17.8	92.3	18	17.7	0	0.5	NNE	16.4	869.7
2024-04-14 00:00:00	16.9	93.2	17.9	15.9	0	0.5	NE	14.8	873.1
2024-04-14 01:00:00	16	96.6	16.2	15.9	0	1.4	NNW	15.4	873.5
2024-04-14 02:00:00	16	96.4	16.1	15.9	0	1.5	NNE	15.3	873.5
2024-04-14 03:00:00	15.8	97.3	15.9	15.7	0	1.5	N	15.3	873.7
2024-04-14 04:00:00	15	97.6	15.7	14.4	0	1.4	NNE	14	876.5
2024-04-14 05:00:00	14.3	99.7	14.4	14.1	0	1.5	N	14.1	877.9
2024-04-14 06:00:00	14.4	99.9	14.6	14	0	1.3	NNE	14	878.8
2024-04-14 07:00:00	14.4	99.8	14.9	14.2	0	1.8	NNE	14.2	878.2
2024-04-14 08:00:00	15	99.1	15.4	14.7	0	0.9	E	14.6	876.5
2024-04-14 09:00:00	17.3	92.1	19.5	15.4	0	0.7	SSE	14.1	867.4
2024-04-14 10:00:00	20.9	76.5	21.9	19.5	0	1.1	S	15.3	854.8
2024-04-14 11:00:00	23.4	58.3	24.8	21.9	0	1.4	SSW	13.3	844.3
2024-04-14 12:00:00	25.6	50.1	26.2	24.8	0	1.8	SSW	13.7	839.4
2024-04-14 13:00:00	26.6	43.2	27	26.2	0	2.2	SW	12.7	839.1
2024-04-14 14:00:00	27.4	43.7	27.9	26.9	0	2.3	SW	13.5	837.9
2024-04-14 15:00:00	28	43.2	28.4	27.7	0	2.3	SW	14.1	836.9
2024-04-14 16:00:00	28.5	41.5	29	28.1	0	2	SSW	13.8	839.7
2024-04-14 17:00:00	28.5	44.1	29.2	28.3	0	1.8	SSW	14.9	840.6
2024-04-14 18:00:00	27.7	46.1	28.3	26.9	0	1.2	S	14.3	845.9
2024-04-14 19:00:00	25.7	51.5	26.9	24.4	0	0.4	SW	13.8	853.3
2024-04-14 20:00:00	21.8	67.3	24.3	19.9	0	1	NE	13.7	864.5
2024-04-14 21:00:00	18.7	78.6	19.9	17.9	0.3	1.8	NNE	14.1	871.6
2024-04-14 22:00:00	17.3	82.9	17.9	16.8	0	1.6	NE	13.9	874.7
2024-04-14 23:00:00	17	84.4	17.2	16.8	0	1.8	NE	14.2	875.2
2024-04-15 00:00:00	17.1	83.7	17.2	16.9	0	1.6	NE	14.1	874.4
2024-04-15 01:00:00	16.5	86.4	16.9	16.4	0	1.9	NE	14.1	875.9
2024-04-15 02:00:00	16.3	88	16.6	15.7	0.1	2	NE	13.7	876.1
2024-04-15 03:00:00	15.7	91	15.8	15.6	0.4	2.3	NE	14.1	876.6
2024-04-15 04:00:00	15.2	91.5	15.6	14.6	0.2	2.5	NE	13.2	878.2
2024-04-15 05:00:00	14.2	95.8	14.6	14	0.5	2.3	NE	13.3	879.9
2024-04-15 06:00:00	14.1	96.8	14.2	14	1	2.1	NE	13.5	879.5
2024-04-15 07:00:00	14	97.4	14.2	13.8	1.9	1.8	NE	13.4	880.6
2024-04-15 08:00:00	15.1	96.4	16.1	14.2	2	1.2	NE	13.6	876.1
2024-04-15 09:00:00	17.2	88.6	18.1	16.1	1.9	1.1	E	14.2	870.3
2024-04-15 10:00:00	18.9	83.6	19.8	18.1	0	1.6	ESE	15.3	867.2
2024-04-15 11:00:00	20.6	78.5	21.6	19.9	0	1.7	SE	16	862.5
2024-04-15 12:00:00	22.1	74.1	22.7	21.6	0.5	1.8	SSE	16.8	858
2024-04-15 13:00:00	23.3	72.7	23.9	22.7	0.9	1.6	S	17.5	856.2
2024-04-15 14:00:00	25.7	67.5	26.5	24	1.4	1.4	S	17.6	847.5
2024-04-15 15:00:00	26.9	63.5	27.3	26.4	0.7	1.3	SSW	18.9	845.7
2024-04-15 16:00:00	27.5	61.6	28.1	26.8	0.7	1.2	SSW	18.8	844.5
2024-04-15 17:00:00	27.8	59.9	28	27.5	1.1	0.7	SSE	19	844.7
2024-04-15 18:00:00	27.1	63.1	27.5	26.6	0.9	0.6	ESE	19	848.5
2024-04-15 19:00:00	25.8	67.8	26.6	25.1	0.9	1.9	ENE	18.7	853.3
2024-04-15 20:00:00	23.3	77.8	25.1	21.5	0.9	2.2	NE	17.5	861.5
2024-04-15 21:00:00	20.6	87.7	21.5	20.2	0.6	2.3	NE	18.1	867.1
2024-04-15 22:00:00	20	90.1	20.3	19.6	4.5	2.3	NE	17.9	868.3
2024-04-15 23:00:00	19.4	92.2	19.6	19.1	6	2	NNE	17.8	870.2
2024-04-16 00:00:00	18.8	94.1	19.1	18.4	0.9	3	NE	17.4	871.9
2024-04-16 01:00:00	18.4	96.9	18.5	18.2	1.1	3.1	NE	17.7	873
2024-04-16 02:00:00	18.3	96.5	18.5	17.9	3.7	2.4	NNE	17.3	871.9
2024-04-16 03:00:00	17.7	97.3	17.9	17.3	0.3	2.3	NNE	16.9	872.4
2024-04-16 04:00:00	17	98	17.3	16.7	0.1	2	NNE	16.4	873.2
2024-04-16 05:00:00	16.8	99.1	17	16.6	0	2.2	NE	16.5	873.8
2024-04-16 06:00:00	16.8	99.2	16.8	16.7	0	2.8	NE	16.6	874.1
2024-04-16 07:00:00	16.8	98.9	16.8	16.7	0	2.7	NE	16.5	873.7
2024-04-16 08:00:00	17.2	98.4	17.6	16.8	0	2.7	ENE	16.5	871.8
2024-04-16 09:00:00	18.2	94.1	18.6	17.6	0.1	2.5	ENE	16.6	869
2024-04-16 10:00:00	18.7	91.5	19.3	18.5	0.2	2.4	ENE	17.1	869.5
2024-04-16 11:00:00	17.1	97.3	18.9	16.6	1.1	1.9	E	16.2	876.7
2024-04-16 12:00:00	16.7	99.7	16.7	16.6	2.2	1.7	SE	16.6	876.8
2024-04-16 13:00:00	17	100	17.5	16.7	2.2	2	SE	16.7	873.7
2024-04-16 14:00:00	17.6	99.1	17.9	17.4	1.6	1.9	ESE	17.3	868.9
2024-04-16 15:00:00	17.7	97.8	17.8	17.6	1.4	2.4	E	17.2	870.2
2024-04-16 16:00:00	17.4	99	17.7	17	1.6	2.1	E	16.8	872.1
2024-04-16 17:00:00	17.1	99.8	17.2	17	1.4	2.2	ENE	17	871.7
2024-04-16 18:00:00	17	99.7	17.2	16.9	0.6	1.8	NE	16.9	871.7
2024-04-16 19:00:00	16.9	100	16.9	16.7	0.4	2.2	NE	16.7	872
2024-04-16 20:00:00	16.6	100	16.7	16.4	0.4	2.1	NE	16.4	873
2024-04-16 21:00:00	16.5	100	16.5	16.4	0.4	2.2	NE	16.4	874.1
2024-04-16 22:00:00	16.3	100	16.5	16.2	0.2	2.1	NE	16.2	874.7
2024-04-16 23:00:00	16.3	100	16.4	16.2	0.7	1.3	NE	16.2	875.7
2024-04-17 00:00:00	16.2	100	16.2	16.2	3	0.8	NNE	16.2	876
2024-04-17 01:00:00	16.2	100	16.2	16.2	4.9	1.5	NNE	16.2	876
2024-04-17 02:00:00	16.2	100	16.2	16.2	4.9	1.8	NE	16.2	875.7
2024-04-17 03:00:00	16.2	100	16.2	16.1	3	1.6	NE	16.1	875
2024-04-17 04:00:00	15.9	100	16.1	15.6	1.2	1.5	NE	15.6	875.7
2024-04-17 05:00:00	15.3	100	15.6	15.1	0.3	1.4	NE	15.1	876.9
2024-04-17 06:00:00	15.1	100	15.3	14.9	0.1	1.6	NE	14.9	877.5
2024-04-17 07:00:00	14.7	100	14.9	14.6	0	0.8	NNE	14.6	878.9
2024-04-17 08:00:00	15.4	100	16.1	14.9	0	0.5	NE	14.9	875.6
2024-04-17 09:00:00	17.1	98	18.2	16.1	0	0.2	NE	15.8	867.9
2024-04-17 10:00:00	19.2	87.6	20.5	18.3	0	0.8	SE	16.2	861.8
2024-04-17 11:00:00	21.3	75.3	21.6	20.5	0.1	1.1	SSE	16	855.4
2024-04-17 12:00:00	22.2	71.1	23.2	21.3	0.2	1.1	SSE	15.8	854.3
2024-04-17 13:00:00	23.9	66.1	24.2	23.1	0.5	1.2	S	16.4	846.2
2024-04-17 14:00:00	24.7	62.9	25.4	24	0.3	1.1	S	16.5	847.5
2024-04-17 15:00:00	24.5	64.2	25	24	0.5	1	S	16.8	849.1
2024-04-17 16:00:00	23.4	70.2	23.9	22.9	0.3	1.1	S	17.2	854.9
2024-04-17 17:00:00	22.7	74.4	23.4	22.1	0.6	1.1	SSE	17.3	859.2
2024-04-17 18:00:00	23	72.5	23.7	22.7	0.5	0.9	SE	17.5	856.6
2024-04-17 19:00:00	22.6	74.5	23.7	21.3	0.2	1	E	16.6	859.3
2024-04-17 20:00:00	20	85.3	21.3	18.7	0	1.4	NE	16.2	869.5
2024-04-17 21:00:00	17.9	92.9	18.7	17.3	0	1.5	NE	16.1	874.9
2024-04-17 22:00:00	16.8	95.9	17.3	16.4	0	1.8	NE	15.7	877.4
2024-04-17 23:00:00	16	97.8	16.3	15.8	0	1.7	NE	15.5	879
2024-04-18 00:00:00	15.7	99.2	15.8	15.5	0	2.1	NE	15.4	879.3
2024-04-18 01:00:00	15.5	99.8	15.6	15.3	0	2	NE	15.3	879.2
2024-04-18 02:00:00	15.1	99.9	15.3	14.9	0	1.9	NE	14.9	879.8
2024-04-18 03:00:00	14.9	100	15	14.8	0	1.6	ENE	14.8	879.9
2024-04-18 04:00:00	15.1	100	15.3	14.9	0	1.6	ENE	14.9	878.2
2024-04-18 05:00:00	15.5	100	15.6	15.3	0	2.2	ENE	15.3	877
2024-04-18 06:00:00	15.3	100	15.5	15.1	0	2.2	ENE	15.1	878
2024-04-18 07:00:00	15.6	100	15.8	15.5	0	1.9	ENE	15.5	877.4
2024-04-18 08:00:00	16.3	99.8	17	15.8	0	1.8	E	15.8	874
2024-04-18 09:00:00	18.5	91.2	19.9	17.1	0	2.3	E	15.7	866.5
2024-04-18 10:00:00	20.7	78	21.1	20	0	2.3	E	16	859.3
2024-04-18 11:00:00	21.7	69.8	21.9	21.2	0	2.7	ESE	15.5	857.4
2024-04-18 12:00:00	22.6	63.4	23	21.8	0	2.8	ESE	14.5	854.3
2024-04-18 13:00:00	22.7	62.4	23.2	22.1	0	3	ESE	14.6	854.5
2024-04-18 14:00:00	23.2	58.6	23.4	22.9	0	2.9	SE	14.4	852.7
2024-04-18 15:00:00	22.7	58.1	23.1	22.4	0	3.1	SE	13.8	855.7
2024-04-18 16:00:00	22.2	57.6	22.4	21.9	0	2.9	SE	13.2	857.3
2024-04-18 17:00:00	22.1	58.1	22.2	21.7	1.8	1.8	ESE	13.1	856.4
2024-04-18 18:00:00	18.9	80.4	21.7	16.7	4.1	1.1	ENE	13.3	866.5
2024-04-18 19:00:00	16	94.5	16.7	15.3	1	2	ENE	14.4	871.6
2024-04-18 20:00:00	14.8	96.8	15.3	14.5	0.2	2.3	ENE	14	875.1
2024-04-18 21:00:00	14.1	99	14.4	13.9	0.4	2.3	ENE	13.7	877.7
2024-04-18 22:00:00	13.9	99.9	14.1	13.8	0.8	2	ENE	13.8	877.9
2024-04-18 23:00:00	14.2	100	14.4	14	0.8	2.1	ENE	14	877.3
2024-04-19 00:00:00	14.4	100	14.4	14.2	0.5	1.9	ENE	14.2	876.4
2024-04-19 01:00:00	14.4	100	14.4	14.3	0.9	1.5	E	14.3	875.4
2024-04-19 02:00:00	14.4	100	14.4	14.3	1.2	1.4	E	14.3	875.1
2024-04-19 03:00:00	14.4	100	14.5	14.3	0.5	1.3	NE	14.3	874
2024-04-19 04:00:00	14.4	100	14.4	14.3	0.6	1	NE	14.3	873.2
2024-04-19 05:00:00	14.2	100	14.4	14.2	1.1	1.3	NE	14.2	873.5
2024-04-19 06:00:00	14.2	100	14.2	14.1	1.7	1	NE	14.1	873.9
2024-04-19 07:00:00	14.2	100	14.3	14.2	2.5	0.9	ESE	14.2	873.9
2024-04-19 08:00:00	14.3	100	14.4	14.2	1.9	1.2	ESE	14.2	874.1
2024-04-19 09:00:00	14.6	100	14.9	14.3	2.3	0.8	ESE	14.3	873.4
2024-04-19 10:00:00	15.3	100	15.9	14.8	4.9	0.2	N	14.8	871.7
2024-04-19 11:00:00	16.4	99.4	17	15.9	3	0.4	NNE	15.8	865.4
2024-04-19 12:00:00	18.3	91.8	19.6	17.1	0.4	0.6	ENE	15.8	854.5
2024-04-19 13:00:00	21	81.7	21.6	19.6	0.4	0.2	SW	16.4	845.8
2024-04-19 14:00:00	20.5	81.2	21.3	19.9	0.3	0.3	SSW	16.6	854.7
2024-04-19 15:00:00	20.8	80.2	21.5	20	0.3	0.5	SW	16.5	852.2
2024-04-19 16:00:00	20.6	80.4	21	20	0.3	0.2	WSW	16.5	855.2
2024-04-19 17:00:00	19.3	85.5	19.9	19.1	0.1	0.4	SSE	16.6	860.5
2024-04-19 18:00:00	19.1	83.7	19.3	18.8	0.1	0.3	SSE	16	862.7
2024-04-19 19:00:00	18.8	88.4	19.3	18.3	0	0.4	ENE	16.3	863.9
2024-04-19 20:00:00	17.7	93.8	18.3	17.1	0	1.4	NE	16.1	868.9
2024-04-19 21:00:00	16.8	97.8	17	16.7	0	1.8	NNE	16.4	872.2
2024-04-19 22:00:00	16.4	98.1	16.9	15.8	0	2.1	NNE	15.5	874
2024-04-19 23:00:00	16	99.9	16.1	15.8	0	2.2	NNE	15.8	874.4
2024-04-20 00:00:00	16	99.7	16.1	15.6	0	2.2	NE	15.6	874.3
2024-04-20 01:00:00	15.5	99.5	15.6	15.3	0	2.3	NE	15.2	875.3
2024-04-20 02:00:00	14.9	99.7	15.2	14.5	0	2.3	NE	14.5	877
2024-04-20 03:00:00	14.2	99.3	14.5	13.7	0	2.3	NNE	13.6	877.9
2024-04-20 04:00:00	13.8	100	13.9	13.6	0	2.1	NE	13.6	878.2
2024-04-20 05:00:00	13.3	99.8	13.6	13.1	0	2.3	NNE	13.1	879.2
2024-04-20 06:00:00	12.7	99.7	13.1	12.6	0	2	NE	12.6	880.8
2024-04-20 07:00:00	12.5	99.9	12.7	12.3	0	2.2	NE	12.3	879.6
2024-04-20 08:00:00	13.2	98.8	14	12.7	0	1.7	NE	12.5	878.1
2024-04-20 09:00:00	15.7	88.8	17.1	14	0	1.4	ENE	12.2	869
2024-04-20 10:00:00	18	80.2	18.3	17.1	0	1.4	NE	13.7	862.4
2024-04-20 11:00:00	19.5	69.8	20.9	18.1	0	0.8	E	12.5	857.6
2024-04-20 12:00:00	21.1	65.5	21.4	20.9	0	1.1	ESE	14.2	854.2
2024-04-20 13:00:00	22.2	64.1	22.6	21.4	0	1.3	SE	14.3	851.5
2024-04-20 14:00:00	23.4	52.7	23.8	22.7	0.4	1.7	SSE	12.5	850.7
2024-04-20 15:00:00	23.1	51.4	23.3	22.6	0.4	1.3	S	12.1	854
2024-04-20 16:00:00	21.3	62.3	22.6	20.6	0.5	0.7	S	13.1	860.4
2024-04-20 17:00:00	19.8	72.3	20.6	18.8	0.4	0.8	S	13.7	864.9
2024-04-20 18:00:00	17.1	88.9	18.7	15.7	0.6	0.6	SSE	13.9	871.7
2024-04-20 19:00:00	15.1	94.6	15.6	14.8	0.8	0.6	SE	13.9	877
2024-04-20 20:00:00	14.7	98.4	14.8	14.6	0.7	1.7	E	14.4	878.8
2024-04-20 21:00:00	14.5	99.8	14.6	14.4	0.1	1.7	ENE	14.4	879.9
2024-04-20 22:00:00	14.3	100	14.5	14.2	0.4	1.6	NE	14.2	880.7
2024-04-20 23:00:00	14.3	100	14.4	14.1	0.2	1.6	NE	14.1	880.8
2024-04-21 00:00:00	14.1	100	14.2	14	0.1	1.8	ENE	14	881
2024-04-21 01:00:00	14	100	14.1	13.9	0.2	1.4	NE	13.9	880.6
2024-04-21 02:00:00	13.9	100	14	13.9	0.4	1.3	ENE	13.9	881
2024-04-21 03:00:00	13.8	100	13.8	13.7	0.6	1.2	NE	13.7	881
2024-04-21 04:00:00	13.7	100	13.8	13.6	0.9	1.4	NNE	13.6	881
2024-04-21 05:00:00	13.6	100	13.7	13.6	0.8	1.6	NE	13.6	881.5
2024-04-21 06:00:00	13.4	100	13.7	13.1	0.6	1.5	NE	13.1	882.7
2024-04-21 07:00:00	13	100	13.1	13	0.9	1.2	NE	13	884
2024-04-21 08:00:00	13.3	100	13.6	13.1	0.7	1.4	NE	13.1	882.7
2024-04-21 09:00:00	13.9	98.7	14.7	13.6	0.2	1.2	ENE	13.4	879.2
2024-04-21 10:00:00	15.7	88.9	16.3	14.8	0.1	1.1	E	13	870.1
2024-04-21 11:00:00	16.4	87	16.7	16.3	0.1	1.2	ESE	14.1	870.8
2024-04-21 12:00:00	18.7	73.6	20.1	16.8	0	1.1	ESE	12.1	859.2
2024-04-21 13:00:00	20.4	63.8	20.6	20	0	1	ESE	12.9	858.7
2024-04-21 14:00:00	19.3	71.5	20	19	0	1.1	ESE	13.7	867.1
2024-04-21 15:00:00	19.5	64.8	19.8	19.2	0	1.2	ESE	12.4	864.2
2024-04-21 16:00:00	20	64.7	20.1	19.8	0	1.1	ESE	13	862.2
2024-04-21 17:00:00	20	67.3	20.1	19.8	0	1.4	SSE	13.6	862.1
2024-04-21 18:00:00	19.7	70.2	20	19.4	0	1.4	ESE	13.8	863.8
2024-04-21 19:00:00	19.1	73.7	19.5	18.5	0	1.3	E	13.7	866.9
2024-04-21 20:00:00	16.8	86.6	18.4	15.4	0	1.5	ENE	13.2	875.9
2024-04-21 21:00:00	14.4	94.6	15.3	13.8	0	1.7	NE	12.9	881.7
2024-04-21 22:00:00	13.4	97.8	13.8	13	0	1.6	NE	12.7	884.2
2024-04-21 23:00:00	12.7	99.4	13	12.4	0	1.6	NE	12.3	885.9
2024-04-22 00:00:00	12.1	100	12.4	11.9	0	1.6	NE	11.9	886.7
2024-04-22 01:00:00	11.8	100	12.1	11.7	0	1.6	NNE	11.7	887.1
2024-04-22 02:00:00	12.2	100	12.3	12	0	1.7	NE	12	884.6
2024-04-22 03:00:00	12.2	100	12.4	12.1	0	1.6	NE	12.1	884
2024-04-22 04:00:00	12.1	100	12.1	12	0	1.5	NE	12	883.9
2024-04-22 05:00:00	12.1	100	12.2	12.1	0	1.5	NE	12.1	883.1
2024-04-22 06:00:00	12.2	100	12.2	12.1	0	1.9	NE	12.1	883.2
2024-04-22 07:00:00	12.3	100	12.4	12.1	0	1.9	NE	12.1	883.3
2024-04-22 08:00:00	12.7	100	13.3	12.4	0	1.4	ENE	12.4	881.4
2024-04-22 09:00:00	13.7	99.4	14.4	13.3	0	0.9	ESE	13.2	877.9
2024-04-22 10:00:00	14.9	95.2	15.3	14.4	0	1.1	SSE	13.6	875.7
2024-04-22 11:00:00	15.9	89.5	16.5	15.4	0.1	1.5	S	13.7	873
2024-04-22 12:00:00	16.8	84.4	17	16.5	0.2	1.8	SSW	13.9	871.1
2024-04-22 13:00:00	15.9	93.6	16.8	15.4	0.4	2	SW	14.4	877.2
2024-04-22 14:00:00	15.8	97.8	16.1	15.5	1	1.9	WSW	15.2	876.1
2024-04-22 15:00:00	16.2	96.7	16.3	16.1	1.6	1.2	W	15.6	874.7
2024-04-22 16:00:00	16.1	97.5	16.3	16	2	0.9	NW	15.6	875.4
2024-04-22 17:00:00	15.6	96.8	15.9	15.2	1.4	0.8	---	14.7	876.4
2024-04-22 18:00:00	15	98.1	15.2	14.7	0.6	0.9	NE	14.4	878.3
2024-04-22 19:00:00	14.5	98.4	14.7	14.3	0	1.3	E	14.1	880
2024-04-22 20:00:00	14	99.8	14.3	13.6	0	0.6	NE	13.6	881.6
2024-04-22 21:00:00	12.9	99.9	13.5	12.5	0	0.8	NE	12.5	884.8
2024-04-22 22:00:00	12.3	100	12.5	12.1	0	1.2	NNE	12.1	886.9
2024-04-22 23:00:00	12.3	100	12.4	12.2	0	1	NNE	12.2	886.6
2024-04-23 00:00:00	12.4	100	12.4	12.4	0	0.6	NNE	12.4	886.5
2024-04-23 01:00:00	12.4	100	12.5	12.4	0	1	---	12.4	887
2024-04-23 02:00:00	12.3	100	12.4	12.2	0	1.6	N	12.2	886.4
2024-04-23 03:00:00	12.3	100	12.4	12.2	0	2.2	NNE	12.2	885.7
2024-04-23 04:00:00	12.3	100	12.5	12.2	0	2	NE	12.2	884.8
2024-04-23 05:00:00	12.3	100	12.4	12.2	0	2.3	NNE	12.2	885.7
2024-04-23 06:00:00	12.4	100	12.5	12.2	0	2.2	NNE	12.2	885
2024-04-23 07:00:00	12.5	100	12.5	12.4	0	1.1	NNE	12.4	884.8
2024-04-23 08:00:00	12.5	100	12.6	12.4	0	0	WNW	12.4	884.9
2024-04-23 09:00:00	12.8	100	13.2	12.6	0	0.2	W	12.6	883.2
2024-04-23 10:00:00	14.3	98.2	15.1	13.3	0	0.9	SSW	13	877.1
2024-04-23 11:00:00	16.4	89.5	17.4	15.1	0	1.1	SSW	13.4	867.1
2024-04-23 12:00:00	18.7	80.1	19.8	17.4	0	1.5	SSW	13.9	856.6
2024-04-23 13:00:00	20.7	70.5	21.1	19.8	0	1.8	SSW	14.3	853.5
2024-04-23 14:00:00	21.7	60	22.4	20.9	0	2.2	SSW	12.8	855.1
2024-04-23 15:00:00	22.4	55	22.6	22.2	0.3	2.2	SSW	12.7	852.7
2024-04-23 16:00:00	22.1	50	22.6	21.7	0.4	1.9	SSW	10.8	856.7
2024-04-23 17:00:00	21.8	53.3	22.1	21.6	0.2	1.4	SW	11.7	859.4
2024-04-23 18:00:00	21	60.3	21.6	20.4	0.2	1.1	WSW	12.4	863.6
2024-04-23 19:00:00	19.4	72.6	20.4	18.5	0	0.6	NW	13.5	869.2
2024-04-23 20:00:00	17.4	81.8	18.5	16.4	0	1	N	13.3	875.3
2024-04-23 21:00:00	15.9	88.4	16.4	15.5	0	1	NNE	13.6	878.8
2024-04-23 22:00:00	14.8	93	15.4	14.3	0	1	NE	13.2	881.9
2024-04-23 23:00:00	13.9	95.4	14.3	13.6	0	0.8	N	12.9	884
2024-04-24 00:00:00	13.4	97.5	13.6	13.2	0	0.7	NNW	12.8	885
2024-04-24 01:00:00	13.3	98.3	13.4	13.2	0	0.9	NW	12.9	884.3
2024-04-24 02:00:00	13.2	98.6	13.4	12.9	0	0.8	NNW	12.7	884.3
2024-04-24 03:00:00	12.9	99.7	13	12.8	0.1	0.8	---	12.8	884.1
2024-04-24 04:00:00	12.6	99.9	12.8	12.6	0.2	0.6	NNE	12.6	885
2024-04-24 05:00:00	12.3	100	12.6	12	0.1	0.5	NE	12	885.5
2024-04-24 06:00:00	12.1	100	12.2	11.9	0.1	0.8	NE	11.9	885.4
[truncated: 881 more rows]
