# Supplementary material for: Integrated transcriptomic and metabolomic analyses reveal optimized cultivation strategies for purple potatoes (Solanum tuberosum L.)
Source: Front Plant Sci. 2025 Dec 1;16:1675151. doi: 10.3389/fpls.2025.1675151 (PMC12703367; doi:10.3389/fpls.2025.1675151)
Supplement: Supplementary file 2 [file Table2.xlsx]

## Sheet: Sheet1
Index	Compounds	Class I	Class II	Formula	Q1 (Da)	Q3 (Da)	Molecular weight (Da)	Ionization model	CAS	cpd_ID	QC-1	QC-2	QC-3	A1B1B1-1	A1B1-2	A1B1-3	A2B1-1	A2B1-2	A2B1-3	A3B1B1-1	A3B1B1-2	A3B1B1-3	kegg_map	A2B1_vs_A1B1_VIP	A2B1_vs_A1B1_P-value	A2B1_vs_A1B1_Fold_Change	A2B1_vs_A1B1_Log2FC	A2B1_vs_A1B1_Type	A3B1B1_vs_A1B1_VIP	A3B1B1_vs_A1B1_P-value	A3B1B1_vs_A1B1_Fold_Change	A3B1B1_vs_A1B1_Log2FC	A3B1B1_vs_A1B1_Type	A3B1B1_vs_A2B1_VIP	A3B1B1_vs_A2B1_P-value	A3B1B1_vs_A2B1_Fold_Change	A3B1B1_vs_A2B1_Log2FC	A3B1B1_vs_A2B1_Type
MPDB02645	[(2R,3R,4R,5R,6R)-4-[(2S,3R,4R,5R,6S)-4,5-dihydroxy-6-methyl-3-[(2S,3R,4S,5S,6R)-3,4,5-trihydroxy-6-(hydroxymethyl)oxan-2-yl]oxyoxan-2-yl]oxy-6-[2-(3,4-dihydroxyphenyl)ethoxy]-5-hydroxy-2-(hydroxymethyl)oxan-3-yl](E)-3-(3,4-dihydroxyphenyl)prop-2-enoate	Phenolic acids	[(2R,3R,4R,5R,6R)-4-[(2S,3R,4R,5R,6S)-4,5-dihydroxy-6-methyl-3-[(2S,3R,4S,5S,6R)-3,4,5-trihydroxy-6-(hydroxymethyl)oxan-2-yl]oxyoxan-2-yl]oxy-6-[2-(3,4-dihydroxyphenyl)ethoxy]-5-hydroxy-2-(hydroxymethyl)oxan-3-yl](E)-3-(3,4-dihydroxyphenyl)prop-2-enoate	C35H46O20	787.26604386642	163.0385	786.26	[M+H]+	-	-	52870.0	43240.0	46320.0	34530	33410	36800.0	54320.0	55680.0	56740.0	20560.0	24050.0	22600.0	-	1.33989	0.000148506	1.59194	0.670788	insig	1.28885	0.000919213	0.641684	-0.640065	insig	1.28085	3.04628e-05	0.403083	-1.31085	down
MPDB02106	beta-D-Glucopyranoside,2-hydroxy-4-(2-propen-1-yl)phenyl6-O-beta-D-glucopyranosyl-	Phenylpropanoids	beta-D-Glucopyranoside,2-hydroxy-4-(2-propen-1-yl)phenyl6-O-beta-D-glucopyranosyl-	C21H30O12	473.16592639682	179.06	474.17	[M-H]-	-	-	83200.0	49790.0	40880.0	80920	81980	77230.0	62640.0	56870.0	58080.0	29120.0	34840.0	37410.0	-	1.3176	0.000933212	0.739558	-0.435265	insig	1.3078	0.000325988	0.422146	-1.24418	down	1.23957	0.00165099	0.570809	-0.80892	insig
MPD01131	lysoPC18:2(sn-1)	Lysophosphatidylcholine	lysoPC18:2(sn-1)	C26H50NO7P	520.3	184.1	-	[M+H]+	-	-	92820.0	93380.0	86980.0	114400	141800	132600.0	86710.0	86790.0	84890.0	61750.0	59980.0	59060.0	-	1.28628	0.031983	0.664583	-0.589478	insig	1.30631	0.0125866	0.464995	-1.10471	down	1.28505	2.14092e-05	0.699679	-0.515235	insig
MPD01129	lysoPC18:1(sn-1)	Lysophosphatidylcholine	lysoPC18:1(sn-1)	C26H52NO7P	522.4	184.1	-	[M+H]+	-	-	700600.0	685000.0	685200.0	994400	1097000	1045000.0	669400.0	664100.0	648500.0	485700.0	451200.0	445600.0	-	1.33956	0.00438723	0.631935	-0.662153	insig	1.32041	0.000675602	0.440792	-1.18183	down	1.2744	0.000828676	0.697528	-0.519677	insig
MPD01140	lysoPC20:2(sn-2)	Lysophosphatidylcholine	lysoPC20:2(sn-2)	C28H54NO7P	548.4	184.1	-	[M+H]+	-	-	8262.0	10240.0	9920.0	19790	19510	18540.0	7608.0	7806.0	7736.0	4785.0	4625.0	4803.0	-	1.35147	0.000847892	0.400242	-1.32106	down	1.32709	0.000531408	0.24573	-2.02486	down	1.28527	3.28294e-06	0.613952	-0.703801	insig
MPD01141	lysoPC20:2(sn-1)	Lysophosphatidylcholine	lysoPC20:2(sn-1)	C28H54NO7P	548.4	184.1	-	[M+H]+	-	-	9817.0	9283.0	12650.0	10430	16230	13860.0	7763.0	7611.0	7770.0	4996.0	6011.0	5769.0	-	1.21604	0.0749623	0.571175	-0.807996	insig	1.2583	0.0386462	0.414018	-1.27224	down	1.21629	0.0178828	0.724853	-0.464239	insig
MPDB02883	5-hydroxy-7-[3,4,5-trihydroxy-6-(hydroxymethyl)oxan-2-yl]oxy-2-[4-(3,4,5-trihydroxy-6-methyloxan-2-yl)oxyphenyl]chromen-4-one	Flavones	5-hydroxy-7-[3,4,5-trihydroxy-6-(hydroxymethyl)oxan-2-yl]oxy-2-[4-(3,4,5-trihydroxy-6-methyloxan-2-yl)oxyphenyl]chromen-4-one	C27H30O14	579.17135563594	271.0612	578.16	[M+H]+	-	-	894600.0	875700.0	1022000.0	881600	835800	853500.0	957200.0	955600.0	967100.0	268900.0	385900.0	352500.0	-	1.29878	0.0118717	1.12019	0.163745	insig	1.2925	0.00169126	0.391808	-1.35178	down	1.26172	0.00284228	0.349769	-1.51553	down
MPDP06101	Plantaginin	Flavones	Plantaginin	C21H20O11	449.1078379	287.05557	448.100561464	[M+H]+	-	-	3035000.0	1683000.0	2511000.0	1315000	1255000	1290000.0	2843000.0	2855000.0	2795000.0	1062000.0	1028000.0	1089000.0	-	1.35149	4.43931e-07	2.20026	1.13767	up	1.30057	0.000789509	0.823575	-0.280028	insig	1.28731	2.59803e-07	0.374308	-1.4177	down
MPDB02888	7-[4,5-dihydroxy-6-(hydroxymethyl)-3-[(2S,3R,4R,5R,6S)-3,4,5-trihydroxy-6-methyloxan-2-yl]oxyoxan-2-yl]oxy-2-(3,4-dihydroxyphenyl)-5-hydroxychromen-4-one	Flavones	7-[4,5-dihydroxy-6-(hydroxymethyl)-3-[(2S,3R,4R,5R,6S)-3,4,5-trihydroxy-6-methyloxan-2-yl]oxyoxan-2-yl]oxy-2-(3,4-dihydroxyphenyl)-5-hydroxychromen-4-one	C27H30O15	595.1662702555	287.0565	594.16	[M+H]+	-	-	127000.0	148600.0	138500.0	151200	148700	145500.0	199800.0	215200.0	211900.0	65470.0	105600.0	99310.0	-	1.3374	0.00278032	1.4075	0.493134	insig	1.14768	0.0406467	0.60705	-0.720113	insig	1.21301	0.00543585	0.431297	-1.21325	down
MTD15350	(E)-5-[(1S,4aR,8aR)-2-(hydroxymethyl)-5,5,8a-trimethyl-1,4,4a,6,7,8-hexahydronaphthalen-1-yl]-3-(acetyloxymethyl)pent-2-enoic acid	Diterpenes	(E)-5-[(1S,4aR,8aR)-2-(hydroxymethyl)-5,5,8a-trimethyl-1,4,4a,6,7,8-hexahydronaphthalen-1-yl]-3-(acetyloxymethyl)pent-2-enoic acid	C22H34O5	377.23282418818	291.23138	378.24062418818	[M-H]-	-	-	96710.0	53040.0	38630.0	92520	123500	61500.0	58070.0	38940.0	51450.0	49930.0	48220.0	39430.0	-	1.06224	0.12794	0.534952	-0.902517	insig	1.11203	0.116709	0.495748	-1.01232	down	0.319744	0.612616	0.926714	-0.109804	insig
MPD01166	lysoPE18:2(sn-1)	Lysophosphatidylethanolamine	lysoPE18:2(sn-1)	C23H44NO7P	478.3	337.3	-	[M+H]+	-	-	3680000.0	3373000.0	3582000.0	4537000	4655000	4753000.0	3810000.0	3297000.0	3622000.0	1982000.0	1880000.0	1870000.0	-	1.281	0.0100047	0.76938	-0.378232	insig	1.32528	2.41493e-05	0.411043	-1.28264	down	1.27648	0.00572934	0.534253	-0.904405	insig
MPD01164	lysoPE18:1(sn-1)	Lysophosphatidylethanolamine	lysoPE18:1(sn-1)	C23H46NO7P	480.3	339.3	-	[M+H]+	-	-	164700.0	173500.0	169800.0	191300	199900	187300.0	166200.0	142900.0	169700.0	80880.0	79660.0	77670.0	-	1.1598	0.0418695	0.827658	-0.272894	insig	1.32514	0.000577223	0.411772	-1.28008	down	1.27313	0.0101166	0.497515	-1.00719	down
MPD01163	lysoPE18:1(sn-2)	Lysophosphatidylethanolamine	lysoPE18:1(sn-2)	C23H46NO7P	480.3	339.3	-	[M+H]+	-	-	170200.0	176300.0	184000.0	200300	212600	193600.0	154700.0	147900.0	149600.0	87700.0	87930.0	82580.0	-	1.3224	0.00602776	0.745589	-0.423547	insig	1.32208	0.0010309	0.425738	-1.23196	down	1.28518	2.16213e-05	0.571008	-0.808416	insig
MPDP06008	11,12-Methylenedioxykopsinaline	Alkaloids	11,12-Methylenedioxykopsinaline	C22H26N2O5	399.1914484	399.19202	398.184171945	[M+H]+	-	-	193000.0	194300.0	137500.0	258600	224300	253200.0	215300.0	200200.0	225100.0	128900.0	131100.0	124500.0	-	1.05876	0.0773074	0.870262	-0.200478	insig	1.31424	0.00670104	0.522348	-0.936918	insig	1.27501	0.00462762	0.600219	-0.73644	insig
MPDB03099	(2R,3R,4S,5S,6R)-2-[[6-hydroxy-4-(4-hydroxy-3,5-dimethoxyphenyl)-3-(hydroxymethyl)-5,7-dimethoxy-1,2,3,4-tetrahydronaphthalen-2-yl]methoxy]-6-(hydroxymethyl)oxane-3,4,5-triol	Lignans	(2R,3R,4S,5S,6R)-2-[[6-hydroxy-4-(4-hydroxy-3,5-dimethoxyphenyl)-3-(hydroxymethyl)-5,7-dimethoxy-1,2,3,4-tetrahydronaphthalen-2-yl]methoxy]-6-(hydroxymethyl)oxane-3,4,5-triol	C28H38O13	581.22344127294	419.17	582.23	[M-H]-	-	-	22230.0	6987.0	3779.0	17440	14590	15990.0	7706.0	6744.0	5100.0	7743.0	6804.0	7644.0	-	1.29864	0.00109448	0.407122	-1.29647	down	1.31156	0.00451496	0.46212	-1.11366	down	0.600529	0.37101	1.13509	0.182806	insig
MPDA00193	3,4-DihydroxyphenylaceticAcid	Phenolic acids	3,4-DihydroxyphenylaceticAcid	C8H8O4	169.0500587348	151.03	168.04	[M+H]+	102-32-9	-	10490.0	5871.0	12740.0	13840	11260	15450.0	21780.0	20550.0	20080.0	12710.0	15310.0	12700.0	-	1.23705	0.0158473	1.53909	0.622075	insig	0.0561434	0.971816	1.00419	0.00603565	insig	1.23475	0.0043542	0.65246	-0.61604	insig
MPDA00194	Naringin	Dihydroflavonoids	Naringin	C27H32O14	581.18700570008	273.07	580.18	[M+H]+	10236-47-2	-	29610.0	26000.0	19520.0	30280	13010	32150.0	22400.0	42050.0	32450.0	7229.0	25280.0	14440.0	-	0.520154	0.438851	1.28446	0.361167	insig	0.64891	0.304263	0.622336	-0.684235	insig	0.908974	0.0978611	0.48451	-1.0454	insig
MPDA00202	Cinnamaldehyde	Phenylpropanoids	Cinnamaldehyde	C9H8O	133.06531487612	105.07	132.06	[M+H]+	104-55-2	-	89030.0	74340.0	63720.0	114100	108600	122100.0	41910.0	56420.0	51290.0	54530.0	54180.0	53650.0	-	1.3215	0.000367558	0.433933	-1.20446	down	1.32192	0.00400033	0.470882	-1.08656	down	0.599345	0.422833	1.08515	0.117893	insig
MPDA00209	Aminomalonicacid	Organic acids	Aminomalonicacid	C3H5NO4	120.02965764339	76.03	119.02	[M+H]+	1068-84-4	-	10750.0	7934.0	5623.0	9201	9082	9038.0	6029.0	6180.0	6028.0	10940.0	11910.0	10330.0	-	1.35134	1.74684e-06	0.667509	-0.583142	insig	1.22452	0.0498179	1.21445	0.280304	insig	1.27448	0.00784121	1.81938	0.863445	insig
MPDP06371	isorhamnetin-3-O-galactoside-6''-rhamnoside	Flavonols	isorhamnetin-3-O-galactoside-6''-rhamnoside	C28H32O16	625.1763114	317.06558	624.16903495	[M+H]+	107740-46-5	-	151300.0	120600.0	165800.0	217900	233300	229300.0	238800.0	235800.0	223400.0	154500.0	156000.0	168600.0	-	0.555826	0.426447	1.02572	0.0366319	insig	1.30325	0.000476333	0.704041	-0.506268	insig	1.26766	0.00036342	0.68639	-0.5429	insig
MPDB02879	Chrysoeriol7-O-Neohesperidoside	Flavones	Chrysoeriol7-O-Neohesperidoside	C28H32O15	609.18192031964	301.0708	608.17	[M+H]+	111133-90-5	-	516700.0	576900.0	473400.0	576500	458900	677100.0	509900.0	510900.0	513700.0	246900.0	251400.0	266900.0	-	0.542715	0.446039	0.896058	-0.158335	insig	1.27651	0.0365747	0.446832	-1.1622	down	1.28454	0.000375474	0.498664	-1.00386	down
MPDB03317	3-Deoxysappanchalcone	Chalcone	3-Deoxysappanchalcone	C16H14O4	271.09700892722	121.0293	270.09	[M+H]+	112408-67-0	-	41610.0	43700.0	40190.0	41240	43970	44550.0	49470.0	43880.0	46340.0	23220.0	29940.0	24730.0	-	0.892759	0.17169	1.07653	0.106383	insig	1.26284	0.0050498	0.600262	-0.736336	insig	1.2419	0.00168535	0.557592	-0.842719	insig
MPDA00235	Docosanoicacid	Free fatty acids	Docosanoicacid	C22H44O2	339.3263306502	339.326854230906	340.33	[M-H]-	112-85-6	-	31490.0	196500.0	156300.0	91170	105400	85670.0	134200.0	-9.0	155400.0	176200.0	198400.0	200100.0	-	0.565204	0.964554	1.02605	0.0370943	insig	1.30072	0.000764042	2.03621	1.02589	up	0.595728	0.187387	1.98452	0.988792	insig
MPDA00268	D-erythro-Sphingosine	Sphingolipids	D-erythro-Sphingosine	C18H37NO2	300.29022943051	264.26	299.28	[M+H]+	123-78-4	-	7953.0	6285.0	8665.0	8376	8418	7935.0	11450.0	9252.0	12790.0	10620.0	7219.0	7989.0	-	1.12859	0.102213	1.35436	0.437613	insig	0.163917	0.757272	1.04444	0.062732	insig	0.853883	0.154468	0.771169	-0.374881	insig
MPDB02180	Eriodictyol7-O-glucuronide	Dihydroflavonoids	Eriodictyol7-O-glucuronide	C21H20O12	465.10327607612	289.0688	464.1	[M+H]+	125535-06-0	-	36270.0	31010.0	20640.0	20910	21160	19950.0	31700.0	33450.0	33150.0	14060.0	14280.0	15160.0	-	1.34514	0.000121643	1.58497	0.664458	insig	1.31153	0.000257733	0.701387	-0.511718	insig	1.28383	4.02186e-05	0.442523	-1.17618	down
MPDP06137	Delphinidin	anthocyanidin	Delphinidin	C15H11O7	303.0493805	303.05096	303.049929114	[M+H]+	13270-61-6	-	277800.0	254800.0	246200.0	333300	309500	335500.0	284700.0	284800.0	287100.0	104700.0	115500.0	123500.0	-	1.26315	0.0385786	0.875601	-0.191655	insig	1.32121	8.85183e-05	0.351324	-1.50913	down	1.28033	0.000822406	0.401237	-1.31747	down
MPDB02530	6-O-Caffeoylarbutin	Phenolic acids	6-O-Caffeoylarbutin	C21H22O10	433.11349690114	161.02	434.12	[M-H]-	136172-60-6	-	23990.0	20940.0	24770.0	23850	7005	27040.0	16020.0	15480.0	18930.0	10460.0	13140.0	11990.0	-	0.00808873	0.72938	0.87106	-0.199157	insig	0.48383	0.353951	0.614734	-0.701967	insig	1.1387	0.0237552	0.705731	-0.50281	insig
MPDP06381	Naringenin-7-O-rutinoside	Dihydroflavonoids	Naringenin-7-O-rutinoside	C27H32O14	581.1864822	273.0737	580.17920571	[M+H]+	14259-46-2	-	19190.0	21430.0	22100.0	21110	20830	20860.0	22860.0	21270.0	21530.0	11820.0	12510.0	11800.0	-	0.944384	0.189217	1.04554	0.0642502	insig	1.32311	0.000157899	0.575318	-0.797567	insig	1.28405	0.000494643	0.550259	-0.861817	insig
MPDG06441	Evocarpine	Alkaloids	Evocarpine	C23H33NO	340.2640147	186.09137	339.2562147	[M+H]+	15266-38-3	-	8561.0	9879.0	5616.0	6241	5393	5268.0	3950.0	4094.0	3622.0	4325.0	4556.0	4299.0	-	1.2789	0.0164115	0.690214	-0.534884	insig	1.2102	0.0475879	0.779789	-0.358844	insig	1.06689	0.0476317	1.12978	0.17604	insig
MPDB02517	ClusiacitranA	Phenolic acids	ClusiacitranA	C23H24O4	363.15965924792	267.0664	364.17	[M-H]-	163597-65-7	-	963.9	852.3	880.8	1515	1617	751.4	593.1	579.8	570.2	904.3	898.1	979.9	-	1.12875	0.120527	0.448859	-1.15566	down	0.657684	0.310789	0.71646	-0.481042	insig	1.27803	0.00378159	1.59618	0.674623	insig
MPDA00354	D(+)-Pipecolinicacid	Organic acids	D(+)-Pipecolinicacid	C6H11NO2	130.08677859669	84.08	129.08	[M+H]+	1723-00-8	-	80600000.0	85770000.0	82900000.0	140400000	144000000	140200000.0	68270000.0	69620000.0	67340000.0	76050000.0	73280000.0	76990000.0	-	1.35154	1.28322e-05	0.483349	-1.04886	down	1.32596	2.66875e-06	0.533019	-0.90774	insig	1.21305	0.0098941	1.10276	0.141122	insig
MPDB02935	Kaempferol7-neohesperidoside	Flavonols	Kaempferol7-neohesperidoside	C27H30O15	595.1662702555	287.0551	594.16	[M+H]+	17353-03-6	-	178400.0	168300.0	145200.0	128200	122700	135200.0	240700.0	241000.0	249600.0	72590.0	82500.0	72110.0	-	1.34584	2.28053e-05	1.89407	0.921489	insig	1.30027	0.000443807	0.588449	-0.765012	insig	1.28471	3.71909e-06	0.31068	-1.6865	down
MTD17336	Glyceryl linolenate	Free fatty acids	Glyceryl linolenate	C21H36O4	353.26915963276	121.0655	352.26135963276	[M+H]+	18465-99-1	-	100800.0	79550.0	99230.0	106200	114600	112300.0	100800.0	88390.0	100500.0	40410.0	48620.0	39670.0	-	1.10885	0.0499567	0.869679	-0.201445	insig	1.31096	6.52422e-05	0.38637	-1.37194	down	1.26707	0.000744693	0.444268	-1.1705	down
MPDA00370	N6-methyladenosine(m6A)	Nucleotides and their derivatives	N6-methyladenosine(m6A)	C11H15N5O4	280.10460398329	148.06	281.11	[M-H]-	1867-73-8	-	117800.0	97640.0	103300.0	75990	97590	107300.0	207500.0	138900.0	148100.0	65690.0	69990.0	74320.0	-	1.17619	0.0633901	1.76054	0.816017	insig	1.04524	0.116766	0.74765	-0.419565	insig	1.23621	0.0460648	0.424671	-1.23558	down
MPDB01370	Spiraeoside	Flavonols	Spiraeoside	C21H20O12	465.10327607612	303.0523	464.1	[M+H]+	20229-56-5	-	354300.0	442200.0	402200.0	558000	562800	570800.0	490900.0	448000.0	443500.0	272600.0	260600.0	274100.0	-	1.28447	0.0163076	0.817214	-0.291213	insig	1.32648	1.00593e-06	0.47724	-1.06721	down	1.27898	0.00373199	0.583984	-0.775998	insig
MPDA00392	Rosmarinicacid	Phenolic acids	Rosmarinicacid	C18H16O8	361.0923174696	163.03	360.08	[M+H]+	20283-92-5	-	49690.0	42620.0	49710.0	64530	64130	69880.0	76090.0	79090.0	77270.0	24310.0	24660.0	22620.0	-	1.26499	0.0134669	1.1708	0.227491	insig	1.3226	0.000729063	0.360582	-1.4716	down	1.28706	2.71984e-06	0.30798	-1.69909	down
MPDB02870	Scolimoside	Flavones	Scolimoside	C27H30O15	595.1662702555	287.0548	594.16	[M+H]+	20633-84-5	-	186000.0	166900.0	201100.0	132500	141600	148300.0	218100.0	214400.0	210100.0	92390.0	99300.0	103700.0	-	1.33638	0.000797356	1.52131	0.605311	insig	1.28312	0.00245086	0.699313	-0.515989	insig	1.28291	2.25736e-05	0.459679	-1.1213	down
MPDB01428	Rhamnetin3-sophoroside	Flavonols	Rhamnetin3-sophoroside	C28H32O17	641.17174955876	317.0671	640.16	[M+H]+	259234-17-8	-	6530000.0	5927000.0	5950000.0	7053000	7143000	7133000.0	7919000.0	7896000.0	8398000.0	5255000.0	5973000.0	6049000.0	-	1.2855	0.0249199	1.13521	0.182966	insig	1.22165	0.0319616	0.810024	-0.303964	insig	1.23419	0.00284184	0.713542	-0.486929	insig
MPDA00444	Ligustroflavone	Flavones	Ligustroflavone	C33H40O18	725.22926443488	271.06	724.22	[M+H]+	260413-62-5	-	7972000.0	5840000.0	4930000.0	4154000	4214000	4771000.0	7102000.0	7025000.0	6851000.0	3214000.0	3481000.0	3685000.0	-	1.32872	0.00233771	1.59662	0.675022	insig	1.18603	0.0227318	0.790014	-0.340049	insig	1.2793	0.000152482	0.494804	-1.01507	down
MPDB02927	3''-O-L-Rhamnopyranosylastragalin	Flavonols	3''-O-L-Rhamnopyranosylastragalin	C27H30O15	595.1662702555	287.0551	594.16	[M+H]+	28447-29-2	-	192700.0	136400.0	212000.0	138000	123000	142600.0	229500.0	235500.0	230800.0	82630.0	83570.0	84260.0	-	1.33278	0.00185667	1.72398	0.785747	insig	1.30538	0.0127535	0.620565	-0.688346	insig	1.28787	6.01812e-05	0.35996	-1.47409	down
MPDB05137	Heraclenol	Coumarins	Heraclenol	C16H16O6	305.10248823048	203.0348	304.09	[M+H]+	31575-93-6	-	86900.0	79770.0	45430.0	82690	77980	87210.0	70140.0	69320.0	73900.0	36350.0	38130.0	39430.0	-	1.21126	0.030938	0.860739	-0.216352	insig	1.32104	0.00158407	0.459537	-1.12175	down	1.28081	0.000127602	0.533886	-0.905395	insig
MPDB01497	Tricin 5-glucoside	Flavones	Tricin 5-glucoside	C23H24O12	493.1345762044	331.0796	492.13	[M+H]+	32769-00-9	-	570500.0	411700.0	623400.0	494100	478800	496100.0	392200.0	397900.0	409400.0	891600.0	873400.0	803800.0	-	1.33653	0.000279963	0.816542	-0.292401	insig	1.31896	0.00399182	1.74867	0.80626	insig	1.28293	0.00260419	2.14156	1.09866	up
MPDA00515	(-)-Gallocatechin	Flavanols	(-)-Gallocatechin	C15H14O7	307.0817527859	139.03	306.07	[M+H]+	3371-27-5	-	12070.0	4977.0	11030.0	13190	13810	11810.0	14770.0	9411.0	11760.0	6785.0	12660.0	13860.0	-	0.421746	0.611029	0.926076	-0.110798	insig	0.525444	0.493312	0.858155	-0.22069	insig	0.259562	0.761176	0.926658	-0.109892	insig
MPDB01487	vitexin	Flavones	vitexin	C27H30O14	579.17135563594	433.1137	578.16	[M+H]+	3681-93-4	-	110900.0	88960.0	91070.0	81240	81360	88280.0	74200.0	75500.0	74570.0	31530.0	35880.0	31630.0	-	1.20963	0.0588445	0.893933	-0.161761	insig	1.31792	0.0001795	0.39477	-1.34091	down	1.28188	0.000587973	0.441611	-1.17915	down
MPDA00548	Eriodictyol-7-O-glucoside	Dihydroflavonoids	Eriodictyol-7-O-glucoside	C21H22O11	451.1240115207	289.06	450.12	[M+H]+	38965-51-4	-	48810.0	83540.0	47790.0	92700	16660	126800.0	58860.0	54320.0	58210.0	26900.0	27510.0	26590.0	-	0.0287525	0.575517	0.725737	-0.462482	insig	0.694862	0.253051	0.342988	-1.54377	insig	1.28581	0.00162113	0.472606	-1.08129	down
MPDB02176	(+/-)-Eriodictyol	Dihydroflavonoids	(+/-)-Eriodictyol	C15H12O6	289.0711881022	153.0186	288.06	[M+H]+	4049-38-1	-	47570.0	47010.0	57710.0	27970	28570	28920.0	22950.0	24950.0	22790.0	92490.0	28560.0	75060.0	-	1.28638	0.0106995	0.827171	-0.273743	insig	0.923669	0.192903	2.29476	1.19834	insig	1.00904	0.159638	2.77423	1.47209	up
MPDA00563	Isoviolanthin	Flavonoid carbon glycosides	Isoviolanthin	C27H30O14	579.17135563594	433.11	578.16	[M+H]+	40788-84-9	-	73200.0	59780.0	69490.0	87400	85260	87360.0	73210.0	77320.0	72380.0	31730.0	33160.0	25360.0	-	1.30164	0.00640615	0.85728	-0.222161	insig	1.30901	0.000844763	0.347089	-1.52662	down	1.26818	0.000283262	0.404872	-1.30446	down
MPD00064	4,4'-Disulfanediylbis(2-aminobutanoicacid)	Amino acids and their derivatives	4,4'-Disulfanediylbis(2-aminobutanoicacid)	C8H16N2O4S2	269.062425420254	88.0241	268.06	[M+H]+	462-10-2	-	16160.0	18540.0	16930.0	11630	11160	12250.0	11320.0	12500.0	12920.0	26210.0	24870.0	25810.0	-	0.581756	0.387114	1.04852	0.0683489	insig	1.32256	1.60945e-05	2.19435	1.13379	up	1.28231	3.60207e-05	2.09281	1.06544	up
MPDA00587	4-Guanidinobutanoicacid	Organic acids	4-Guanidinobutanoicacid	C5H11N3O2	146.09292660629	86.06	145.09	[M+H]+	463-00-3	-	141100.0	92380.0	88040.0	84730	85990	87360.0	105400.0	101200.0	110900.0	72970.0	72570.0	72910.0	-	1.30506	0.0145007	1.23024	0.298938	insig	1.31903	0.00267184	0.846443	-0.240515	insig	1.27451	0.00707019	0.688031	-0.539453	insig
MPDB02921	Astragalin	Flavonols	Astragalin	C21H20O11	449.10836145656	287.0551	448.1	[M+H]+	480-10-4	-	2764000.0	2538000.0	2400000.0	1476000	1530000	1607000.0	2754000.0	2218000.0	2390000.0	1189000.0	1212000.0	1277000.0	-	1.29943	0.0233486	1.59592	0.674392	insig	1.27587	0.00379594	0.797312	-0.326784	insig	1.26731	0.014212	0.499593	-1.00118	down
MPDB01602	TAXIFOLIN	Dihydroflavonols	TAXIFOLIN	C15H12O7	305.06610272176	231.0663	304.06	[M+H]+	480-18-2	-	35500.0	37680.0	42820.0	48300	49750	47760.0	32130.0	32860.0	33590.0	29880.0	30690.0	30680.0	-	1.34719	6.02614e-05	0.676085	-0.564723	insig	1.32427	0.000171749	0.625814	-0.676193	insig	1.18714	0.012205	0.925644	-0.11147	insig
MPDC05456	Bergaptol	Coumarins	Bergaptol	C11H6O4	203.03440867066	147.04	202.03	[M+H]+	486-60-2	-	18620.0	19500.0	19050.0	12170	12270	12690.0	25660.0	22650.0	12650.0	16190.0	18080.0	14370.0	-	0.978077	0.180603	1.6418	0.715278	insig	1.19167	0.0668677	1.30999	0.389558	insig	0.505536	0.407817	0.7979	-0.32572	insig
MPDG06450	Lupinine	Alkaloids	Lupinine	C10H19NO	170.1544642	152.1436	169.1466642	[M+H]+	486-70-4	-	53740.0	49560.0	68610.0	31660	29730	31710.0	31500.0	31310.0	37170.0	46620.0	46050.0	48450.0	-	0.660915	0.356843	1.0739	0.102858	insig	1.31489	8.65663e-05	1.51579	0.600069	insig	1.22702	0.0111135	1.41148	0.497211	insig
MPDA00693	Abieticacid	Diterpenes	Abieticacid	C20H30O2	301.21678020122	301.217303781926	302.22	[M-H]-	514-10-3	-	4308.0	11610.0	14550.0	5256	6319	6142.0	8594.0	9130.0	9869.0	13140.0	14040.0	12930.0	-	1.29205	0.00277779	1.55743	0.639168	insig	1.31496	9.52281e-05	2.26393	1.17883	up	1.25232	0.00118284	1.45363	0.53966	insig
MPDA00695	3-Methyladenine	Nucleotides and their derivatives	3-Methyladenine	C6H7N5	150.07794524849	108.04	149.07	[M+H]+	5142-23-4	-	6812.0	7124.0	12230.0	7526	8555	9170.0	11100.0	9339.0	9697.0	4155.0	4989.0	3865.0	-	1.02077	0.0874603	1.19346	0.255147	insig	1.2703	0.00331623	0.515188	-0.95683	insig	1.26245	0.00181772	0.431676	-1.21198	down
MPDA00714	Hesperidin	Dihydroflavonoids	Hesperidin	C28H34O15	609.18197038378	301.07	610.19	[M-H]-	520-26-3	-	26180.0	29680.0	30690.0	38550	33150	48320.0	35880.0	45570.0	43010.0	13620.0	30570.0	34030.0	-	0.213344	0.796087	1.03699	0.0524073	insig	0.826422	0.153209	0.651725	-0.617665	insig	0.852351	0.119011	0.628475	-0.670073	insig
MPDA00814	2,6-Diaminoheptanedioicacid	Organic acids	2,6-Diaminoheptanedioicacid	C7H14N2O4	191.10315693682	128.07	190.1	[M+H]+	583-93-7	-	365000.0	312800.0	328300.0	453600	449800	445600.0	219300.0	219000.0	208600.0	380700.0	352700.0	363100.0	-	1.35105	3.17729e-06	0.47954	-1.06028	down	1.29836	0.0060124	0.812824	-0.298985	insig	1.28031	0.000792376	1.69501	0.761291	insig
MPDA00820	Adenosine	Nucleotides and their derivatives	Adenosine	C10H13N5O4	266.08895391915	134.04	267.1	[M-H]-	58-61-7	-	10450.0	12590.0	11740.0	13460	14520	13480.0	8246.0	7770.0	7886.0	26440.0	22320.0	17540.0	-	1.34311	0.00112703	0.576507	-0.794589	insig	1.17641	0.0818247	1.59913	0.677289	insig	1.25005	0.0312149	2.77383	1.47188	up
MPDA00851	CyclicAMP	Nucleotides and their derivatives	CyclicAMP	C10H12N5O6P	328.0447197562	134.04	329.05	[M-H]-	60-92-4	-	11330.0	9731.0	12970.0	11360	13390	8128.0	2030.0	4439.0	5661.0	12130.0	12930.0	11740.0	-	1.1391	0.0253415	0.36894	-1.43854	down	0.541948	0.485787	1.11929	0.162583	insig	1.1526	0.0103875	3.0338	1.60113	up
MTD17022	3-O-Feruloylquinic acid	Phenolic acids	3-O-Feruloylquinic acid	C17H20O9	367.10293221744	175.03944	368.11073221744	[M-H]-	62929-69-5	-	19490.0	11290.0	12700.0	11220	10320	14550.0	13810.0	17380.0	18750.0	2184.0	10460.0	11170.0	-	1.02845	0.0787388	1.38376	0.468597	insig	0.664711	0.292634	0.65985	-0.599789	insig	0.846634	0.0751091	0.476852	-1.06839	insig
MPDA00886	Cytidine5'-monophosphate	Nucleotides and their derivatives	Cytidine5'-monophosphate	C9H14N3O8P	322.04405104986	78.95	323.05	[M-H]-	63-37-6	-	4963.0	8186.0	6438.0	5843	4700	6135.0	3802.0	2633.0	3505.0	5764.0	4092.0	5548.0	-	1.19871	0.0176254	0.595995	-0.746629	insig	0.408466	0.56916	0.923612	-0.114641	insig	1.04943	0.0528027	1.5497	0.631987	insig
MPDA00898	Vitexin-2"-O-rhamnoside	Flavonoid carbon glycosides	Vitexin-2"-O-rhamnoside	C27H30O14	579.17135563594	433.11	578.16	[M+H]+	64820-99-1	-	114000.0	98340.0	65230.0	78090	78410	85660.0	80880.0	80650.0	82540.0	38480.0	43730.0	40950.0	-	0.18595	0.823466	1.00789	0.0113344	insig	1.31293	0.000493304	0.508589	-0.975427	insig	1.28051	0.00036812	0.504609	-0.986761	insig
MPDP06262	Apigenin-8-C-glucoside-2'-rhamnoside	Flavones	Apigenin-8-C-glucoside-2'-rhamnoside	C27H30O14	579.1708321	433.11386	578.163555646	[M+H]+	64820-99-1	-	73230.0	77200.0	98250.0	76600	74370	78580.0	78190.0	75540.0	72390.0	39050.0	125000.0	121100.0	-	0.36236	0.612956	0.985058	-0.0217198	insig	0.160595	0.576481	1.24221	0.312913	insig	0.18292	0.555477	1.26106	0.334632	insig
MPDB02903	Isorhamnetin3-galactoside	Flavonols	Isorhamnetin3-galactoside	C22H22O12	479.11892614026	317.0674	478.11	[M+H]+	6743-92-6	-	23630000.0	19670000.0	19570000.0	22130000	21170000	22740000.0	23610000.0	21080000.0	23300000.0	15160000.0	17520000.0	15210000.0	-	0.43228	0.527385	1.02953	0.0419824	insig	1.25966	0.00533993	0.725167	-0.463616	insig	1.22324	0.00385391	0.704368	-0.505598	insig
MPDB02168	DL-Liquiritigenin	Dihydroflavonoids	DL-Liquiritigenin	C15H12O4	257.08135886308	137.02	256.07	[M+H]+	69097-97-8	-	7748.0	7938.0	9482.0	10930	8356	11980.0	9985.0	9675.0	10060.0	6011.0	7020.0	6106.0	-	0.251679	0.680124	0.950553	-0.0731605	insig	1.19035	0.0541244	0.612071	-0.70823	insig	1.2571	0.00396168	0.64391	-0.635069	insig
MPDA00951	L-​Leucyl-​L-​alanine	Amino acids and their derivatives	L-​Leucyl-​L-​alanine	C9H18N2O3	203.13954244554	86.09645	202.13	[M+H]+	7298-84-2	-	33630.0	36240.0	22790.0	45540	43640	44410.0	30580.0	30160.0	31390.0	23810.0	22730.0	23450.0	-	1.34833	9.30699e-05	0.689647	-0.536069	insig	1.32621	3.61208e-05	0.523916	-0.932591	insig	1.27635	0.000116892	0.759687	-0.396522	insig
MPDB01554	Xanthorhamnin	Flavonols	Xanthorhamnin	C34H42O20	771.23474373814	317.0654	770.23	[M+H]+	75183-90-3	-	27880000.0	23800000.0	28740000.0	25580000	26510000	25080000.0	30660000.0	30270000.0	34690000.0	14300000.0	16960000.0	15480000.0	-	1.23864	0.0397741	1.23908	0.309272	insig	1.29776	0.00120376	0.605676	-0.723382	insig	1.26577	0.00180277	0.48881	-1.03265	down
MPDB03027	Olivil 4'-O-glucoside	Lignans	Olivil 4'-O-glucoside	C26H34O12	537.1972265251	375.15	538.21	[M-H]-	76880-93-8	-	37020.0	11030.0	10650.0	-9	-9	-9.0	21440.0	11510.0	13440.0	5662.0	8873.0	7406.0	-	1.35239	0.0364996	-1718.15	-	down	1.32724	0.0156864	-812.63	-	down	1.10052	0.105038	0.472968	-1.08018	down
MPDB01511	Forsythoside B	Phenolic acids	Forsythoside B	C34H44O19	757.25547918272	163.0378	756.25	[M+H]+	81525-13-5	-	11380.0	15330.0	18270.0	24920	20440	25680.0	22740.0	25320.0	29130.0	10940.0	11190.0	7365.0	-	0.500137	0.454476	1.08657	0.119782	insig	1.25177	0.00322626	0.415189	-1.26816	down	1.22896	0.00340545	0.382109	-1.38794	down
MPDB05282	3',4-dihydroxy-3,5'-dimethoxybibenzyl	Stilbenes	3',4-dihydroxy-3,5'-dimethoxybibenzyl	C16H18O4	275.1283090555	137.06	274.12	[M+H]+	83088-28-2	-	5228.0	4030.0	5124.0	5609	5961	6042.0	4460.0	4479.0	4665.0	6489.0	6812.0	6235.0	-	1.32335	0.00322265	0.772428	-0.372528	insig	1.11795	0.0423122	1.10924	0.149576	insig	1.27157	0.00297567	1.43605	0.522104	insig
MPDB03150	15-Hydroxy-7-oxodehydroabieticacid	other	15-Hydroxy-7-oxodehydroabieticacid	C20H26O4	329.17530931206	227.15	330.18	[M-H]-	95416-25-4	-	23470.0	21480.0	25190.0	13830	20020	8180.0	11570.0	12800.0	18120.0	34600.0	24330.0	38810.0	-	0.131897	0.971425	1.01094	0.0157039	insig	1.10226	0.0299866	2.32548	1.21753	up	1.17436	0.0335631	2.30031	1.20183	up
MPDA01083	2-Deoxyadenosine	Nucleotides and their derivatives	2-Deoxyadenosine	C10H13N5O3	252.10963929959	136.06	251.1	[M+H]+	958-09-8	-	106900.0	150000.0	162800.0	28510	28980	28530.0	33370.0	30200.0	31830.0	127600.0	43520.0	47430.0	-	1.17691	0.0722382	1.10904	0.149317	insig	1.00603	0.248201	2.54069	1.34522	up	0.913352	0.272715	2.29088	1.1959	insig
MPDG06716	N-Noratherosperminine hydrochloride	Alkaloids	N-Noratherosperminine hydrochloride	C19H21NO2	296.1650289	265.12262	295.1572289	[M+H]+	TN6787L	-	4762.0	4126.0	3749.0	3776	3764	3768.0	4593.0	4757.0	4494.0	3757.0	3262.0	3762.0	-	1.33547	0.00802701	1.22427	0.291917	insig	0.633489	0.40051	0.953396	-0.0688528	insig	1.19503	0.0133461	0.778749	-0.36077	insig
MPDG06661	N-Nornuciferine hydrochloride(4846-19-9 free base)	Alkaloids	N-Nornuciferine hydrochloride(4846-19-9 free base)	C18H19NO2	282.1493788	250.09958	281.1415788	[M+H]+	TQ0296L	-	89540.0	92280.0	121800.0	110100	115400	120400.0	102900.0	116100.0	100000.0	150800.0	154700.0	166200.0	-	0.830802	0.210965	0.922232	-0.116799	insig	1.28679	0.00293245	1.36369	0.447515	insig	1.24375	0.00171317	1.47868	0.564313	insig
